# Supplementary material for: Comparison of quantitative ultrasonography and dual X-ray absorptiometry for bone status assessment in South African children living with HIV
Source: PLoS One. 2022 Oct 17;17(10):e0276290. doi: 10.1371/journal.pone.0276290 (PMC9576091; doi:10.1371/journal.pone.0276290)
Supplement: S1 Dataset — (XLSX) [file pone.0276290.s002.xlsx]

## Sheet: supporting_dataset
studyid	visit	hivgroup	age	dxaweight	dxaheight	z_weightforage_dxa	z_heightforage_dxa	z_bmiforage_dxa	underweight_dxa	stunted_dxa	overweight_dxa	bmi_dxa	tanner	cd4count	viralload	minisos	insightstiff	insightbua	insightsos	WBTOT_BMC	WBTOT_BMD	WBTOT_AREA	L_S_BMC	L_S_BMD	L_S_AREA	RARM_BMC	RARM_BMD	RARM_AREA	art_regimen
8233	1	1	5	14.5	94.6	-1.62	-3.14	0.59	0	1	0	16.2026	1	958	LDL	3298	NA	NA	NA	449.131	0.546967	821.129	5.91513	0.425216	13.9109	16.1462	0.27672	58.3484	EFV, 3TC, ABC
8233	2	1	6	16.1	100.2	-1.6	-2.92	0.47	0	1	0	16.0358	1	784	ldl	3396	NA	NA	NA	538.634	0.617057	872.908	10.1463	0.468888	21.6392	19.9655	0.318943	62.599	EFV, 3TC, ABC
8232	1	1	5	19	107	0.17	-0.71	0.84	0	0	0	16.5953	1	1213	LDL	3646	73	93.7	1539.1	620.987	0.607582	1022.06	10.5905	0.570982	18.5478	32.8148	0.379114	86.5566	EFV, 3TC, ABC
8232	2	1	6	22.3	115	0.56	-0.19	0.91	0	0	0	16.862	1	849	NA	3728	68	78.1	1558.3	701.052	0.65214	1075	14.2225	0.575099	24.7305	37.4854	0.423618	88.4887	EFV, 3TC, ABC
8230	1	1	5	16.8	104.3	-0.79	-1.4	0.13	0	0	0	15.4433	1	2823	LDL	3520	NA	NA	NA	559.973	0.599072	934.734	10.9822	0.526314	20.8663	23.6172	0.32684	72.2593	LPV/R, 3TC, ABC
8230	2	1	6	19.2	111	-0.61	-1.21	0.17	0	0	0	15.5832	1	2322	NA	3522	NA	NA	NA	667.803	0.648971	1029.02	16.6291	0.566244	29.3674	30.8908	0.365033	84.6246	LPV/R, 3TC, ABC
8229	1	1	5	19.8	111.6	0.51	0.34	0.42	0	0	0	15.8978	1	1457	<40	3572	66	77.2	1552	659.533	0.638536	1032.88	16.2216	0.591266	27.4354	35.498	0.349298	101.627	EFV, 3TC, D4T
8229	2	1	6	21.1	120	0.17	0.73	-0.42	0	0	0	14.6528	1	1115	Not Detected	3623	87	100.9	1571.8	706.657	0.663074	1065.73	23.4447	0.589055	39.8006	38.0807	0.351961	108.196	EFV, 3TC, ABC
8228	1	1	5	14.7	100.5	-1.52	-1.89	-0.5	0	0	0	14.5541	1	1766	LDL	3485	80	87	1580	512.032	0.58477	875.613	14.2473	0.526723	27.0489	24.4484	0.313218	78.0555	LPV/R, 3TC, D4T
8228	2	1	6	17	108	-1.28	-1.51	-0.47	0	0	0	14.5748	1	1362	NA	3597	NA	NA	NA	627.655	0.656286	956.373	22.1725	0.604004	36.7093	26.5113	0.343043	77.2827	LPV/R, 3TC, ABC
8227	1	1	5	15.1	101.5	-1.47	-1.84	-0.42	0	0	0	14.657	1	1434	LDL	3380	87	56.4	1677	541.751	0.591482	915.921	12.9121	0.569972	22.6539	23.7795	0.304409	78.117	EFV, 3TC, ABC
8227	2	1	6	17.6	109.6	-1.18	-1.3	-0.52	0	0	0	14.6518	1	826	Not detected	3395	72	78.1	1572.6	612.28	0.650995	940.53	20.8249	0.481186	43.2783	30.8034	0.369057	83.4653	EFV, 3TC, ABC
8223	1	1	6	17.6	110.5	-0.97	-0.83	-0.7	0	0	0	14.4141	1	1193	LDL	3588	81	48	1677.8	591.205	0.622703	949.418	14.0682	0.498727	28.2082	21.5481	0.333919	64.5311	LPV/R, 3TC, ABC
8223	2	1	7	19.8	117.2	-0.81	-0.5	-0.78	0	0	0	14.4148	1	758	Not Detected	3612	63	76.6	1541.6	714.837	0.707159	1010.86	16.7956	0.543317	30.9131	29.7896	0.405751	73.4186	LPV/R, 3TC, ABC
8217	1	1	5	18	107.4	-0.37	-0.86	0.26	0	0	0	15.605	1	1171	LDL	NA	83	94.4	1572.8	656.568	0.692676	947.872	14.2658	0.595459	23.9576	29.5662	0.378785	78.0555	EFV, 3TC, ABC
8217	2	1	6	19.9	116	-0.49	-0.36	-0.43	0	0	0	14.7889	1	1530	not detected	3560	57	43.2	1600.1	789.166	0.780391	1011.24	25.914	0.558857	46.3696	38.889	0.399369	97.3762	EFV, 3TC, ABC
8214	1	1	6	18.6	108	-0.44	-1.2	0.5	0	0	0	15.9465	1	1153	LDL	3701	97	69.9	1681.7	569.494	0.575251	989.991	13.295	0.529324	25.1169	29.0242	0.327999	88.4887	LPV/R, 3TC, ABC
8214	2	1	7	21.6	117	-0.24	-0.66	0.24	0	0	0	15.7791	1	991	2406	3534	58	75.5	1528.1	682.89	0.633878	1077.32	15.5714	0.544559	28.5946	36.5893	0.353319	103.559	LPV/R, 3TC, ABC
8213	1	1	5	15.9	102.5	-1.05	-1.56	-0.07	0	0	0	15.1338	1	976	LDL	3518	60	73.4	1540.7	569.931	0.619716	919.664	18.6449	0.554612	33.618	26.9183	0.313793	85.7838	LPV/R, 3TC, ABC
8213	2	1	6	16.9	107.6	-1.31	-1.58	-0.46	0	0	0	14.597	1	1637	not detected	3566	69	77.1	1564.6	664.689	0.653056	1017.81	24.9797	0.646449	38.6414	31.3231	0.309394	101.24	LPV/R, 3TC, ABC
8210	1	1	6	14.8	103.5	-1.92	-1.82	-1.04	0	0	0	13.816	1	1475	LDL	3595	84	55.1	1669.7	555.882	0.574967	966.807	10.7889	0.526805	20.4799	26.5773	0.342186	77.6691	EFV, 3TC, ABC
8210	2	1	7	16.3	110.2	-1.9	-1.52	-1.37	0	0	0	13.4222	1	1266	Not Detected	3679	57	68.2	1542.5	629.035	0.649853	967.966	12.7493	0.540884	23.5712	29.6008	0.364781	81.1468	EFV, 3TC, ABC
8205	1	1	5	13.8	96.8	-2.17	-2.88	-0.36	1	1	0	14.7275	1	1566	LDL	3600	73	43.3	1657.9	497.706	0.564919	881.023	15.5298	0.515251	30.1403	19.0768	0.28373	67.2359	EFV, ABC
8205	2	1	6	16.3	104.9	-1.97	-2.46	-0.4	0	1	0	14.8128	1	988	NA	3539	82	98.3	1558	562.594	0.592085	950.191	14.097	0.461793	30.5267	27.8009	0.340976	81.5332	EFV, 3TC, ABC
8203	1	1	6	21.6	117	0.59	0.59	0.33	0	0	0	15.7791	1	901	LDL	3644	84	102.9	1554.5	790.863	0.744246	1062.64	14.6368	0.642011	22.7984	33.6872	0.390938	86.1702	LPV/R, 3TC, D4T
8203	2	1	7	24	127	0.57	1.35	-0.31	0	0	0	14.88	1	957	Not Detected	3714	73	87.2	1554.8	882.414	0.770706	1144.94	25.5949	0.591402	43.2783	38.9311	0.443832	87.7159	LPV/R, 3TC, D4T
8198	1	1	5	15.7	100.8	-1.33	-2.13	0.15	0	1	0	15.4518	1	1383	LDL	NA	74	79.7	1575.3	587.747	0.680246	864.021	11.6942	0.571009	20.4799	22.957	0.357894	64.1446	LPV/R, 3TC, ABC
8198	2	1	6	18.1	108	-1.05	-1.74	0.15	0	0	0	15.5178	1	1049	not detected	3579	67	78.8	1551	692.715	0.703563	984.582	17.6518	0.585655	30.1403	32.9445	0.396545	83.0789	LPV/R, 3TC, ABC
8197	1	1	6	17	106.3	-1.8	-2.38	-0.24	0	1	0	15.0447	1	867	LDL	3582	82	95.5	1565.2	642.061	0.66677	962.942	12.5787	0.591865	21.2527	27.9431	0.386706	72.2593	LPV/R, 3TC, ABC
8197	2	1	7	19.1	110.2	-1.76	-2.61	0.09	0	1	0	15.7279	1	947	NA	3598	NA	NA	NA	685.256	0.686556	998.106	16.042	0.518938	30.9131	33.7021	0.409472	82.3061	EFV, 3TC, ABC
8196	1	1	6	16.9	106.5	-1	-1.33	-0.24	0	0	0	14.9	1	971	LDL	3681	101	68	1699.5	594.545	0.606235	980.717	8.36018	0.600981	13.9109	26.4205	0.321003	82.3061	LPV/R, 3TC, AZT
8196	2	1	7	19.4	114.2	-0.79	-0.98	-0.31	0	0	0	14.8754	1	681	187469	3663	108	74.6	1710.7	678.435	0.630647	1075.78	15.5448	0.609519	25.5033	32.5806	0.361868	90.0343	LPV/R, 3TC, AZT
8195	1	1	6	16.5	101.5	-1.57	-2.86	0.44	0	1	0	16.0159	1	1312	LDL	3655	68	71.3	1575.1	567.895	0.60035	945.94	9.09713	0.523166	17.3886	26.1673	0.331953	78.8284	EFV, 3TC, ABC
8195	2	1	7	17.2	106.5	-1.95	-2.77	-0.17	0	1	0	15.1645	1	1085	NA	3641	64	59.5	1586.3	662.009	0.659689	1003.52	11.9642	0.573374	20.8663	35.1822	0.382555	91.9664	EFV, 3TC, ABC
8192	1	1	5	22.3	107.4	1.16	-0.75	2.17	0	0	1	19.3329	1	793	LDL	3551	67	76.2	1558.3	688.608	0.666187	1033.66	13.2647	0.673093	19.7071	36.4698	0.382106	95.4441	EFV, 3TC, D4T
8192	2	1	6	28	114.4	1.87	-0.39	2.71	0	0	1	21.3947	1	1167	Not Detected	NA	65	76	1552.7	788.321	0.724981	1087.37	15.7344	0.690155	22.7984	48.1586	0.473877	101.627	EFV, 3TC, D4T
8190	1	1	5	22.2	109.5	1.24	-0.13	1.83	0	0	1	18.515	1	1291	LDL	3502	59	75.3	1532.3	546.568	0.541337	1009.66	13.3595	0.542917	24.6068	33.5572	0.375176	89.4439	EFV, 3TC, ABC
8190	2	1	6	25.5	118.2	1.38	0.42	1.57	0	0	1	18.2518	1	1043	Not Detected	NA	73	90.6	1544.6	663.496	0.63974	1037.13	13.0999	0.555759	23.5712	39.6416	0.436547	90.8072	EFV, 3TC, ABC
8189	1	1	6	16.3	103.5	-1.47	-2.14	-0.04	0	1	0	15.2162	1	929	<20	3529	70	71.5	1580.9	691.892	0.698887	989.991	11.5697	0.564929	20.4799	31.1108	0.364306	85.3974	EFV, 3TC, D4T
8189	2	1	7	18.1	108.2	-1.44	-2.16	0.05	0	1	0	15.4605	1	1065	NA	3566	115	115.2	1637.3	762.101	0.746496	1020.9	15.4861	0.598157	25.8897	36.412	0.424463	85.7838	EFV, 3TC, D4T
8188	1	1	6	19.6	117.4	-0.68	-0.18	-0.92	0	0	0	14.2207	1	1905	1669	3585	80	53.3	1659.2	676.045	0.642032	1052.98	14.7838	0.531375	27.8218	33.5637	0.382641	87.7159	LPV/R, 3TC, D4T
8188	2	1	7	21.4	122	-0.75	-0.29	-0.9	0	0	0	14.3779	1	1484	not detected	3789	NA	NA	NA	752.082	0.6751	1114.03	15.3598	0.516228	29.7538	33.0425	0.386927	85.3974	LPV/R, 3TC, D4T
8187	1	1	6	19.5	108.5	-0.77	-2	0.81	0	0	0	16.5644	1	1757	LDL	3665	NA	NA	NA	741.701	0.693944	1068.82	13.9476	0.582177	23.9576	36.0398	0.39188	91.9664	EFV, 3TC, ABC
8187	2	1	7	21.3	113	-0.88	-2.06	0.7	0	1	0	16.681	1	1153	not detected	3978	NA	NA	NA	815.127	0.749367	1087.75	16.3672	0.641769	25.5033	39.5338	0.429873	91.9664	EFV, 3TC, ABC
8184	1	1	6	19.6	107.8	-0.35	-1.66	1.06	0	0	1	16.8663	1	733	LDL	3513	99	72.6	1683.5	691.448	0.66397	1041.38	9.57307	0.635235	15.0701	31.3844	0.436666	71.8729	EFV, 3TC, ABC
8184	2	1	7	21.3	113	-0.53	-1.65	0.78	0	0	0	16.681	1	810	Not Detected	3546	NA	NA	NA	768.204	0.717443	1070.75	16.0021	0.647062	24.7305	37.0442	0.413219	89.6479	EFV, 3TC, ABC
8183	1	1	6	17.1	107	-0.99	-1.27	-0.26	0	0	0	14.9358	1	913	<40	3592	97	67.2	1687.3	637.194	0.64439	988.832	10.4945	0.543173	19.3207	27.3038	0.34637	78.8284	LPV/R, 3TC, ABC
8183	2	1	6	18.9	113	-0.96	-1.05	-0.43	0	0	0	14.8015	1	728	237	3656	63	19.3	1682	694.237	0.682346	1017.43	15.6861	0.541253	28.981	33.2253	0.383856	86.5566	LPV/R, 3TC, ABC
8180	1	1	5	13.8	94.6	-2.22	-3.31	0.12	1	1	0	15.4204	1	1600	LDL	3530	56	24	1642.1	431.94	0.509025	848.564	7.26902	0.427534	17.0022	19.0879	0.262754	72.6457	EFV, 3TC, D4T
8180	2	1	6	14.8	98.5	-2.33	-3.36	-0.02	1	1	0	15.2542	1	1718	not detected	3499	87	53.9	1682.2	457.906	0.538889	849.723	12.284	0.481663	25.5033	20.7753	0.271537	76.5099	EFV, 3TC, D4T
8178	1	1	6	15.8	106.5	-1.54	-1.4	-0.95	0	0	0	13.9302	1	1301	<40	3582	79	100	1544.3	630.217	0.64515	976.853	14.2865	0.606098	23.5712	32.109	0.327145	98.149	EFV, 3TC, ABC
8178	2	1	7	17.5	112.6	-1.46	-1.19	-1.07	0	0	0	13.8026	1	1147	Not Detected	3481	NA	NA	NA	717.554	0.69109	1038.29	18.201	0.619769	29.3674	37.3908	0.359716	103.945	EFV, 3TC, ABC
8173	1	1	6	14.5	104.2	-2.46	-2.05	-1.67	1	1	0	13.3547	1	1351	LDL	3633	88	55.8	1681.8	482.632	0.540063	893.658	14.5854	0.484969	30.075	21.7214	0.31598	68.7429	LPV/R, 3TC, ABC
8173	2	1	7	15.9	112.6	-2.6	-1.42	-2.61	1	0	0	12.5407	1	1358	85	3575	63	17.2	1684.4	587.612	0.617912	950.964	16.5644	0.504317	32.8451	27.9177	0.344039	81.1468	LPV/R, 3TC, ABC
8169	1	1	6	18.8	100.9	-0.13	-2.3	1.76	0	1	1	18.4661	1	1054	<40	3572	60	22.7	1660.8	634.816	0.668637	949.418	17.1855	0.68422	25.1169	31.6094	0.419497	75.3506	EFV, 3TC, ABC
8169	2	1	7	20.6	111.3	-0.21	-1.28	0.74	0	0	0	16.6294	1	947	NA	3605	66	71	1565.5	675.565	0.666271	1013.95	17.2301	0.646229	26.6625	35.5939	0.395337	90.0343	EFV, 3TC, ABC
8166	1	1	6	16.5	101	-1.5	-2.87	0.54	0	1	0	16.1749	1	1836	<40	3579	54	15.1	1659.7	543.351	0.583524	931.154	10.7899	0.552501	19.5292	24.9802	0.31978	78.117	LPV/R, 3TC, D4T
8166	2	1	7	17.9	106.5	-1.59	-2.7	0.21	0	1	0	15.7817	1	1818	<40	3521	68	21.6	1693.7	612.658	0.643204	952.509	16.6416	0.545148	30.5267	28.7094	0.340812	84.2381	LPV/R, 3TC, D4T
8160	1	1	6	19.5	111.5	-0.4	-0.97	0.24	0	0	0	15.685	1	1028	<40	3635	61	69.8	1553.4	725.091	0.702006	1032.88	13.7965	0.673662	20.4799	38.3387	0.389086	98.5354	EFV, 3TC, ABC
8160	2	1	7	20.96	117	-0.59	-0.92	-0.09	0	0	0	15.3116	1	1163	25	3578	81	91.9	1571.9	835.561	0.750816	1112.87	14.9897	0.65749	22.7984	43.6315	0.429331	101.627	EFV, 3TC, ABC
8157	1	1	6	15.8	100.3	-1.67	-2.75	0.33	0	1	0	15.7056	1	1198	Not Detected	3536	78	58.7	1639.3	637.184	0.656699	970.284	11.2896	0.531207	21.2527	25.8806	0.354373	73.0322	EFV, 3TC, D4T
8157	2	1	7	17.3	108.8	-1.77	-2.01	-0.6	0	1	0	14.6146	1	1251	ldl	3444	71	78.1	1567.6	664.284	0.646278	1027.86	12.5419	0.550121	22.7984	31.7721	0.37205	85.3974	EFV, 3TC, D4T
8156	1	1	6	23.2	116.5	0.86	0.19	1.03	0	0	1	17.0937	1	1427	LDL	3574	84	93.2	1580.2	776.999	0.721491	1076.93	18.6102	0.67833	27.4354	35.4938	0.431242	82.3061	LPV/R, 3TC, ABC
8156	2	1	7	25.8	123.3	0.78	0.29	0.82	0	0	0	16.9705	1	1098	NA	3535	NA	NA	NA	851.906	0.761273	1119.05	24.3002	0.71462	34.0044	35.7374	0.471861	75.737	LPV/R, 3TC, ABC
8154	1	1	6	17.5	113.2	-0.9	-0.1	-1.37	0	0	0	13.6567	1	660	LDL	3840	73	86.3	1555.1	614.732	0.598295	1027.47	15.1542	0.516022	29.3674	27.8978	0.35565	78.4419	LPV/R, 3TC, ABC
8154	2	1	7	19.9	122	-0.81	0.38	-1.74	0	0	0	13.3701	1	631	333	3689	87	64.7	1657.8	727.606	0.643751	1130.26	14.6105	0.510952	28.5946	34.8046	0.372194	93.5121	LPV/R, 3TC, ABC
8153	1	1	6	15.3	104.7	-2.35	-2.34	-1.12	1	1	0	13.9572	1	1443	LDL	3450	87	57.1	1677.5	520.024	0.572182	908.845	10.5153	0.469183	22.412	19.8975	0.295936	67.2359	EFV, 3TC, ABC
8153	2	1	7	16.7	110.2	-2.51	-2.23	-1.42	1	1	0	13.7516	1	1744	ldl	3508	NA	NA	NA	609.49	0.634473	960.624	9.13021	0.454386	20.0935	26.0057	0.34513	75.3506	EFV, 3TC, ABC
8150	1	1	6	17.7	107.6	-0.96	-1.48	0	0	0	0	15.2879	1	1204	<40	NA	75	84	1569.4	656.509	0.658775	996.56	14.8376	0.57311	25.8897	32.2687	0.381316	84.6246	LPV/R, 3TC, D4T
8150	2	1	7	18.6	113.7	-1.45	-1.36	-0.83	0	0	0	14.3877	1	477	not detected	3690	100	115.7	1582.9	705.742	0.707081	998.106	24.8176	0.589225	42.1191	32.8874	0.37659	87.3295	LPV/R, 3TC, D4T
8146	1	1	6	15.2	99.3	-1.85	-2.85	0.1	0	1	0	15.4151	1	1521	LDL	3513	67	70.7	1536.3	511.035	0.60499	844.7	11.5256	0.505543	22.7984	19.0165	0.30758	61.8262	LPV/R, 3TC, D4T
8146	2	1	7	16.8	105.5	-1.79	-2.55	-0.16	0	1	0	15.094	1	1125	<40	3595	NA	NA	NA	600.065	0.635917	943.622	9.01464	0.530204	17.0022	26.0764	0.399308	65.3039	LPV/R, 3TC, ABC
8145	1	1	5	15.1	103.5	-1.49	-1.45	-0.88	0	0	0	14.096	1	1411	LDL	3689	65	37.1	1643.2	570.293	0.613919	928.938	10.7785	0.557876	19.3207	26.9776	0.308918	87.3295	EFV, 3TC, ABC
8145	2	1	6	16.6	111.8	-1.7	-0.93	-1.76	0	0	0	13.2808	1	937	NA	3680	NA	NA	NA	681.288	0.687907	990.378	14.7501	0.569728	25.8897	32.8369	0.374355	87.7159	EFV, 3TC, ABC
8141	1	1	6	27	121.5	1.94	1.08	1.87	0	0	1	18.2899	1	1998	LDL	3593	88	110.2	1552.7	731.787	0.677357	1080.36	17.2773	0.725153	23.8257	38.7429	0.481515	80.4605	EFV, 3TC, D4T
8141	2	1	7	29.5	128.5	1.57	1.03	1.4	0	0	1	17.8655	1	1904	Ldl	3616	82	98.1	1560.9	889.286	0.73715	1206.38	19.5533	0.632526	30.9131	41.7207	0.519082	80.374	EFV, 3TC, ABC
8139	1	1	5	17.8	105	-0.46	-1.4	0.56	0	0	0	16.1451	1	1574	LDL	3531	95	80.7	1547.2	677.84	0.701673	966.034	11.4065	0.527125	21.6392	37.4819	0.405855	92.3528	EFV, 3TC, ABC
8139	2	1	6	20.3	111	-0.28	-1.3	0.67	0	0	0	16.4759	1	1768	NA	3624	NA	NA	NA	775.508	0.751662	1031.72	15.898	0.605035	26.2761	41.5717	0.412197	100.854	EFV, 3TC, ABC
8138	1	1	5	19.4	105.7	0.14	-1.25	1.24	0	0	1	17.3641	1	1364	<40	3589	94	89.4	1625	720.793	0.715787	1006.99	13.6482	0.630716	21.6392	38.182	0.415173	91.9664	EFV, 3TC, ABC
8138	2	1	6	23	112.5	0.53	-1.01	1.48	0	0	1	18.1728	1	1829	NA	3575	NA	NA	NA	811.181	0.768114	1056.07	14.6856	0.678661	21.6392	46.3968	0.460039	100.854	EFV, 3TC, ABC
8135	1	1	5	19	107.6	0.23	-0.56	0.86	0	0	0	16.4108	1	1558	<40	3496	93	63.5	1682.9	586.161	0.611911	957.919	17.7095	0.526786	33.618	32.7648	0.368661	88.8751	LPV/R, 3TC, ABC
8135	2	1	6	21.1	113.5	0.19	-0.53	0.75	0	0	0	16.3791	1	1399	<20	3599	71	84.2	1555	655.75	0.650447	1008.15	20.3269	0.52604	38.6414	33.5866	0.391526	85.7838	LPV/R, 3TC, ABC
8134	1	1	5	17.9	112.5	-0.44	0.19	-0.93	0	0	0	14.1432	1	1058	LDL	3610	91	61.1	1682.3	603.257	0.60487	997.333	9.86466	0.520995	18.9343	28.949	0.36545	79.2148	EFV, 3TC, ABC
8134	2	1	6	20	120.2	-0.36	0.62	-1.23	0	0	0	13.8427	1	1038	NA	3581	75	84.4	1568.2	671.926	0.637887	1053.36	14.8843	0.55825	26.6625	35.7767	0.420847	85.011	EFV, 3TC, ABC
8133	1	1	6	17.9	109	-1.13	-1.52	-0.19	0	0	0	15.0661	1	1195	LDL	3978	62	64.9	1568.3	707.132	0.704453	1003.8	15.4753	0.566012	27.3409	31.0881	0.375442	82.804	EFV, 3TC, ABC
8133	2	1	7	20.6	114.4	-0.86	-1.48	0.16	0	0	0	15.7404	1	1362	NA	NA	94	109.4	1575.9	827.824	0.765937	1080.8	21.5274	0.625965	34.3908	39.5434	0.38763	102.013	EFV, 3TC, ABC
8131	1	1	5	18.2	105	-0.44	-1.6	0.89	0	0	0	16.5079	1	702	LDL	3302	65	81.2	1537.1	601.842	0.609115	988.059	13.8345	0.639328	21.6392	35.3357	0.36725	96.217	LPV/R, 3TC, ABC
8131	2	1	6	21.1	111.5	-0.17	-1.4	1.06	0	0	1	16.972	1	724	ldl	3548	NA	NA	NA	689.62	0.647088	1065.73	14.925	0.536452	27.8218	39.2109	0.405895	96.6034	LPV/R, 3TC, ABC
8130	1	1	5	16.5	105.2	-1.1	-1.42	-0.28	0	0	0	14.9091	1	682	<40	3509	71	74.4	1575	584.441	0.617841	945.94	12.5259	0.522834	23.9576	24.548	0.343394	71.4865	LPV/R, 3TC, ABC
8130	2	1	6	19.3	114	-0.76	-0.8	-0.39	0	0	0	14.8507	1	919	1529	3378	NA	NA	NA	618.515	0.638984	967.966	21.3781	0.521928	40.9598	31.6796	0.364372	86.943	LPV/R, 3TC, ABC
8127	1	1	7	17.4	110.2	-1.97	-2.02	-0.87	0	1	0	14.328	1	839	3309	3459	48	7.8	1653.7	695.002	0.660763	1051.82	12.5752	0.581134	21.6392	30.8904	0.356881	86.5566	LPV/R, 3TC, ABC
8127	2	1	8	19.7	114	-1.74	-2.17	-0.36	0	1	0	15.1585	1	1042	<40	3594	NA	NA	NA	773.696	0.729151	1061.09	18.1861	0.567034	32.0723	29.6039	0.379267	78.0555	LPV/R, 3TC, ABC
8126	1	1	5	16	103.6	-1.39	-1.82	-0.28	0	0	0	14.9074	1	1180	LDL	3375	61	71.6	1545.9	574.06	0.610859	939.758	9.59406	0.51726	18.5478	21.0649	0.322568	65.3039	LPV/R, 3TC, D4T
8126	2	1	6	17.4	111	-1.69	-1.54	-1.01	0	0	0	14.1222	1	799	not detected	3560	NA	NA	NA	609.065	0.641775	949.032	12.1981	0.485654	25.1169	25.6715	0.34245	74.9642	LPV/R, 3TC, D4T
8125	1	1	6	17.1	113.2	-1.2	-0.45	-1.42	0	0	0	13.3445	1	953	<40	3512	71	75.1	1576.3	787.965	0.741789	1062.25	16.3443	0.729266	22.412	37.31	0.397344	93.8985	LPV/R, 3TC, ABC
8125	2	1	7	21.1	115	-0.42	-1.11	0.31	0	0	0	15.9546	1	784	<40	3561	NA	NA	NA	863.893	0.785825	1099.35	18.0462	0.741296	24.3441	42.9489	0.430805	99.6947	LPV/R, 3TC, ABC
8123	1	1	6	14.6	108	-2.34	-1.38	-2.17	1	0	0	12.5171	1	1107	LDL	3639	65	79.3	1542.4	573.905	0.597189	961.01	17.4629	0.579386	30.1403	28.4125	0.334222	85.011	EFV, 3TC, ABC
8123	2	1	7	15.8	112	-2.46	-1.61	-2.13	1	0	0	12.5957	1	1173	ldl	3712	58	69.5	1543.1	656.454	0.663349	989.605	15.7893	0.50446	31.2995	32.4929	0.356307	91.1936	EFV, 3TC, ABC
8122	1	1	6	16.5	104.5	-1.38	-1.95	-0.13	0	0	0	15.1095	1	1482	<40	3530	69	86.7	1539.7	512.877	0.567211	904.208	13.0165	0.57094	22.7984	28.4667	0.337931	84.2381	LPV/R, 3TC, D4T
8122	2	1	7	18.3	111.5	-1.35	-1.52	-0.52	0	0	0	14.7198	1	1408	<40	3628	56	69.2	1535.9	605.396	0.610801	991.151	13.8047	0.558206	24.7305	34.2466	0.380373	90.0343	LPV/R, 3TC, D4T
8120	1	1	5	13.1	99	-2.59	-2.33	-1.43	1	1	0	13.366	1	1456	LDL	3603	63	67	1565.5	489.599	0.537562	910.777	6.24726	0.461922	13.5245	21.4312	0.296587	72.2593	EFV, 3TC, ABC
8120	2	1	6	14.4	106.2	-2.56	-1.88	-1.94	1	0	0	12.7677	1	1386	ldl	NA	47	53.2	1540.5	545.89	0.591587	922.755	13.0511	0.511743	25.5033	24.5265	0.293853	83.4653	EFV, 3TC, ABC
8119	1	1	5	14	100.2	-2.06	-2.08	-0.95	1	1	0	13.9442	1	1183	LDL	3736	53	59.4	1548.2	530.976	0.588234	902.662	11.0527	0.476721	23.1848	21.5978	0.294174	73.4186	EFV, 3TC, ABC
8119	2	1	6	15	107.7	-2.24	-1.59	-1.78	1	0	0	12.9318	1	1486	ldl	NA	55	65.1	1543.1	618.157	0.629567	981.877	12.9258	0.530963	24.3441	31.0161	0.328961	94.2849	EFV, 3TC, ABC
8116	1	1	6	22.1	113.7	0.46	-0.59	1.19	0	0	1	17.0951	1	2551	LDL	3658	80	99	1552.2	718.031	0.673142	1066.69	25.2223	0.592438	42.5737	34.1358	0.367213	92.9592	EFV, 3TC, ABC
8116	2	1	7	23.9	119.2	0.28	-0.51	0.86	0	0	0	16.8208	1	2450	LDL	3543	NA	NA	NA	811.781	0.734035	1105.92	24.4477	0.564896	43.2783	40.2627	0.415123	96.9898	EFV, 3TC, ABC
8113	1	1	5	22	103.4	1.29	-1.52	3.21	0	0	1	20.577	1	588	LDL	3409	64	75.1	1549.1	537.474	0.574526	935.507	11.9389	0.447777	26.6625	23.5295	0.336419	69.9408	LPV/R, 3TC, D4T
8113	2	1	6	20	112.6	-0.26	-0.77	0.33	0	0	0	15.7744	1	740	226	NA	66	78.6	1547.1	612.411	0.614525	996.56	18.4799	0.53138	34.7772	28.6474	0.372546	76.8963	LPV/R, 3TC, D4T
8112	1	1	6	16.9	107	-1.27	-1.64	-0.34	0	0	0	14.7611	1	1220	<40	3520	64	73.3	1554.8	606.09	0.613175	988.446	11.5945	0.588342	19.7071	33.5936	0.362237	92.7392	EFV, 3TC, ABC
8112	2	1	7	16.6	111.8	-2.06	-1.62	-1.51	1	0	0	13.2808	1	911	ldl	3616	95	63.1	1691	654.445	0.654168	1000.42	11.1234	0.523386	21.2527	35.9788	0.370954	96.9898	EFV, 3TC, ABC
8111	1	1	5	16.9	102.5	-0.8	-1.83	0.61	0	0	0	16.0857	1	1073	LDL	3602	91	56.5	1691.3	514.342	0.561797	915.531	14.2418	0.552465	25.7786	27.8578	0.363895	76.5546	LPV/R, 3TC, ABC
8111	2	1	6	18.9	109	-0.77	-1.6	0.42	0	0	0	15.9078	1	1358	85	3608	98	72.5	1679.2	596.662	0.642573	928.552	19.4929	0.536655	36.3229	30.4668	0.371911	81.9197	LPV/R, 3TC, ABC
8110	1	1	6	20.9	112.6	-0.08	-0.98	0.79	0	0	0	16.4843	1	1229	LDL	3686	76	89.2	1558.7	671.581	0.678541	989.742	22.4068	0.5412	41.402	38.8269	0.423009	91.7874	LPV/R, 3TC, ABC
8110	2	1	7	22.5	118.6	-0.36	-0.9	0.3	0	0	0	15.9961	1	1170	NA	NA	85	89.9	1591.3	792.539	0.727826	1088.91	22.0945	0.642453	34.3908	46.0013	0.468689	98.149	LPV/R, 3TC, ABC
8108	1	1	6	19.6	113	-0.52	-0.83	0.01	0	0	0	15.3497	1	1584	LDL	3512	90	89.6	1607.5	683.27	0.62321	1096.37	13.5223	0.586792	23.0445	37.5391	0.397149	94.5215	EFV, 3TC, ABC
8108	2	1	7	22.6	118.5	-0.25	-0.82	0.38	0	0	0	16.0943	1	1939	181	NA	87	93.1	1590.4	789.071	0.725929	1086.98	20.9051	0.575535	36.3229	33.0769	0.423761	78.0555	EFV, 3TC, ABC
8103	1	1	5	15.3	103.5	-1.77	-1.87	-0.8	0	0	0	14.2827	1	1434	2952	3553	70	36.3	1665.8	541.874	0.588714	920.437	10.2973	0.467516	22.0256	20.7758	0.305487	68.0088	LPV/R, 3TC, ABC
8103	2	1	7	18	113.8	-1.58	-1.19	-1.23	0	0	0	13.8991	1	1213	NA	3582	NA	NA	NA	615.959	0.640177	962.17	10.5759	0.582325	18.1614	26.1648	0.345469	75.737	LPV/R, 3TC, ABC
8100	1	1	6	17.2	106.7	-1.26	-1.76	-0.14	0	0	0	15.1077	1	1787	LDL	3797	68	68.5	1580.3	655.91	0.678972	966.034	15.7859	0.552058	28.5946	28.4879	0.370471	76.8963	EFV, 3TC, ABC
8100	2	1	7	18.5	113.2	-1.47	-1.43	-0.78	0	0	0	14.4371	1	1921	30	3682	76	88.5	1562.7	701.287	0.691376	1014.34	20.6271	0.561905	36.7093	33.9879	0.387477	87.7159	EFV, 3TC, ABC
8098	1	1	6	16.2	111.5	-2.2	-1.36	-2.05	1	0	0	13.0306	1	1081	LDL	3505	69	71.7	1576.7	595.652	0.616843	965.647	12.063	0.480276	25.1169	26.8129	0.39203	68.3952	LPV/R, 3TC, ABC
8098	2	1	7	18.2	117.6	-2.03	-1.11	-2.04	1	0	0	13.16	1	1065	523	NA	66	71	1566	650.066	0.65587	991.151	11.9445	0.515185	23.1848	29.2283	0.420222	69.5544	LPV/R, 3TC, ABC
8096	1	1	7	17	105.3	-1.56	-2.42	0.01	0	1	0	15.3318	1	1318	LDL	3543	83	93.9	1572.2	614.855	0.643315	955.761	14.9637	0.61792	24.2163	27.0757	0.334884	80.8511	EFV, 3TC, ABC
8096	2	1	8	19.4	109.5	-1.32	-2.52	0.37	0	1	0	16.1798	1	727	LDL	NA	77	83.5	1576.7	696.695	0.703189	990.764	15.6587	0.623435	25.1169	32.3818	0.355089	91.1936	EFV, 3TC, ABC
8095	1	1	5	17	100.5	-0.57	-2.05	1.14	0	1	1	16.8313	1	1376	LDL	3603	46	57.5	1528.5	579.792	0.612637	946.387	11.252	0.58792	19.1387	24.3182	0.319287	76.164	EFV, 3TC, ABC
8095	2	1	6	18.9	108.3	-0.63	-1.57	0.58	0	0	0	16.1141	1	812	NA	3602	79	88.3	1573.1	707.646	0.708166	999.265	16.0903	0.630911	25.5033	30.1613	0.410812	73.4186	EFV, 3TC, ABC
8094	1	1	7	15	108.3	-2.87	-2.29	-1.95	1	1	0	12.7889	1	1061	54	NA	67	69.1	1575.5	525.541	0.576535	911.549	10.3424	0.581851	17.775	26.5874	0.344028	77.2827	LPV/R, 3TC, ABC
8094	2	1	8	17.1	115	-2.64	-2.01	-1.96	1	1	0	12.9301	1	879	5150	3514	74	78.1	1578.5	612.753	0.634805	965.261	10.9002	0.522382	20.8663	25.9796	0.369411	70.3273	LPV/R, 3TC, ABC
8091	1	1	5	15.8	106.4	-1.36	-1.16	-0.93	0	0	0	13.9564	1	1257	LDL	3833	89	61.8	1673	562.034	0.577662	972.947	9.89261	0.487071	20.3104	25.9504	0.319422	81.2416	LPV/R, 3TC, ABC
8091	2	1	7	18.6	113.5	-0.91	-0.86	-0.59	0	0	0	14.4385	1	1445	ldl	3645	98	70.7	1684	628.652	0.637995	985.354	15.139	0.489728	30.9131	29.0939	0.346968	83.8517	LPV/R, 3TC, ABC
8085	1	1	5	15.5	99.5	-1.21	-2.15	0.27	0	1	0	15.6562	1	1277	LDL	3515	83	52.9	1670	514.264	0.552519	930.764	12.2059	0.538798	22.6539	23.7513	0.3287	72.2582	EFV, 3TC, ABC
8085	2	1	6	18.5	108	-0.73	-1.6	0.35	0	0	0	15.8608	1	1328	NA	3467	73	83.6	1560.6	NA	NA	NA	NA	NA	NA	NA	NA	NA	EFV, 3TC, ABC
8084	1	1	6	16.8	110	-1.58	-1.25	-1.18	0	0	0	13.8843	1	1202	<40	3367	82	49	1676	504.56	0.555138	908.891	12.8492	0.416422	30.8562	22.8215	0.287827	79.2887	EFV, 3TC, D4T
8084	2	1	7	19.5	112	-1.24	-1.88	0.04	0	0	0	15.5453	1	1347	not detected	3433	131	142	1631.5	644.873	0.628813	1025.54	16.1221	0.479566	33.618	34.557	0.363537	95.0577	EFV, 3TC, D4T
8083	1	1	6	15.8	109	-1.75	-1.21	-1.46	0	0	0	13.2985	1	1361	LDL	3366	91	56.2	1692.8	549.358	0.549415	999.897	12.4504	0.514133	24.2163	28.424	0.30322	93.7404	EFV, 3TC, ABC
8083	2	1	7	17.3	113.6	-1.75	-1.29	-1.41	0	0	0	13.4057	1	1478	190	3630	116	84.8	1713.8	686.135	0.652093	1052.2	13.8664	0.588275	23.5712	35.1439	0.356662	98.5354	EFV, 3TC, ABC
8076	1	1	7	19.5	109.8	-0.82	-1.89	0.46	0	0	0	16.1745	1	1003	LDL	3842	55	62.5	1547.5	717.315	0.683232	1049.89	13.097	0.564895	23.1848	39.2622	0.370827	105.877	LPV/R, 3TC, ABC
8076	2	1	8	22.8	114	-0.48	-2.03	0.95	0	1	0	17.5439	1	669	99	NA	68	85.9	1537	755.604	0.711065	1062.64	15.8531	0.586089	27.0489	45.6282	0.438964	103.945	LPV/R, 3TC, ABC
8073	1	1	5	16.6	105.5	-1.17	-1.52	-0.27	0	0	0	14.9143	1	1772	LDL	3576	83	58.6	1659.7	564.208	0.624792	903.032	15.8105	0.518961	30.4656	25.5136	0.375411	67.9618	EFV, 3TC, ABC
8073	2	1	6	18.8	112	-1.01	-1.25	-0.29	0	0	0	14.9872	1	2054	102	3610	78	87.3	1572.2	631.435	0.69124	913.482	15.0198	0.44678	33.618	28.3638	0.40554	69.9408	EFV, 3TC, ABC
8067	1	1	6	17.6	113.5	-1.11	-0.57	-1.16	0	0	0	13.6622	1	1097	<40	3709	93	62.6	1683	609.457	0.585945	1040.13	17.5643	0.483539	36.3244	29.2081	0.34303	85.1475	EFV, 3TC, ABC
8067	2	1	7	20	118.8	-0.83	-0.5	-0.83	0	0	0	14.1709	1	787	33	3780	62	75.7	1540.8	715.547	0.646566	1106.69	19.1793	0.533699	35.9365	33.9582	0.350121	96.9898	EFV, 3TC, ABC
8066	1	1	7	16.3	106	-2.4	-2.92	-0.61	1	1	0	14.5069	1	1236	LDL	3659	79	44.7	1676.8	522.412	0.573548	910.844	12.3961	0.488265	25.388	24.6164	0.337029	73.0394	LPV/R, 3TC, ABC
8066	2	1	8	18.5	112	-2.16	-2.65	-0.6	1	1	0	14.7481	1	1413	ldl	3667	100	62.3	1711.5	618.596	0.667305	927.006	14.7003	0.567807	25.8897	24.0303	0.339826	70.7137	LPV/R, 3TC, ABC
8065	1	1	6	20.1	118.5	-0.26	0.26	-0.67	0	0	0	14.3139	1	1655	LDL	NA	81	96.1	1560.8	705.351	0.659935	1068.82	18.6691	0.680475	27.4354	31.2045	0.370431	84.2381	EFV, 3TC, D4T
8065	2	1	8	23.1	127.6	-0.15	0.69	-0.87	0	0	0	14.1877	1	1460	ldl	3424	81	96.6	1558.7	828.825	0.709767	1167.74	19.19	0.591213	32.4587	40.299	0.447595	90.0343	EFV, 3TC, ABC
8062	1	1	5	18.8	107.5	-0.18	-1.06	0.73	0	0	0	16.2683	1	1472	LDL	3593	85	96.7	1574.8	616.111	0.600688	1025.68	13.0892	0.609304	21.4822	30.9447	0.416983	74.2111	LPV/R, 3TC, ABC
8062	2	1	6	20.9	114.2	-0.21	-0.83	0.46	0	0	0	16.0256	1	1301	Not Detected	NA	84	90	1585.5	727.466	0.683095	1064.96	15.9574	0.655496	24.3441	35.6594	0.431228	82.6925	LPV/R, 3TC, ABC
8061	1	1	7	24.3	122.5	0.54	0.3	0.51	0	0	0	16.1933	1	702	LDL	NA	81	83.4	1567.4	951.394	0.820704	1159.24	21.4877	0.617868	34.7772	53.2539	0.480195	110.901	LPV/R, 3TC, ABC
8061	2	1	8	27.7	127.6	0.79	0.34	0.83	0	0	0	17.0129	1	636	ldl	3646	78	90.4	1565.5	1010.03	0.861805	1171.99	24.1465	0.612636	39.4142	55.2948	0.529991	104.332	EFV, 3TC, ABC
8056	1	1	6	21.2	118	0.38	0.64	-0.03	0	0	0	15.2255	1	1023	<40	3604	62	76.4	1538.4	665.628	0.690412	964.102	25.9912	0.590023	44.0511	31.2168	0.365548	85.3974	LPV/R, 3TC, ABC
8056	2	1	7	23.7	121.6	0.41	0.22	0.37	0	0	0	16.0281	1	1608	49	3678	NA	NA	NA	764.218	0.733033	1042.54	24.968	0.587406	42.5055	37.7953	0.417994	90.4208	LPV/R, 3TC, ABC
8055	1	1	6	18.7	110.3	-1.11	-1.66	-0.01	0	0	0	15.3706	1	833	<40	3555	78	93.1	1557.7	601.47	0.615478	977.24	10.4825	0.502366	20.8663	29.6918	0.382286	77.6691	EFV, 3TC, ABC
8055	2	1	7	22.1	117.6	-0.61	-1.23	0.26	0	0	0	15.98	1	1128	NA	NA	71	88.3	1544.1	653.121	0.623235	1047.95	13.685	0.498808	27.4354	29.9843	0.384141	78.0555	EFV, 3TC, ABC
8054	1	1	7	19.5	112.4	-1.21	-1.91	-0.04	0	0	0	15.4348	1	1257	LDL	NA	73	81.1	1568.1	655.486	0.649438	1009.31	24.9822	0.53431	46.756	32.7714	0.332585	98.5354	EFV, 3TC, ABC
8054	2	1	8	22.9	119.8	-0.91	-1.59	0.05	0	0	0	15.9559	1	1209	ldl	3703	74	87.1	1556.1	745.677	0.678291	1099.35	26.7585	0.562996	47.5289	40.668	0.364169	111.674	EFV, 3TC, ABC
8051	1	1	6	19.2	110.8	-0.25	-0.71	0.24	0	0	0	15.6395	1	1340	<40	3651	70	87.9	1539.7	658.864	0.658674	1000.29	19.5866	0.634769	30.8562	36.8888	0.396828	92.9592	EFV, 3TC, ABC
8051	2	1	7	21.2	120.5	-0.22	0.13	-0.5	0	0	0	14.6003	1	1067	<20	3668	64	75.7	1547.2	828.201	0.74317	1114.42	19.4404	0.613534	31.6859	48.1554	0.456489	105.491	EFV, 3TC, ABC
8049	1	1	8	21.3	116.5	-0.86	-1.51	0.05	0	0	0	15.6938	1	1122	LDL	NA	64	75.9	1549.6	731.173	0.716743	1020.13	19.9407	0.661597	30.1403	34.6664	0.386695	89.6479	LPV/R, 3TC, ABC
8049	2	1	9	23.9	121.6	-0.85	-1.56	0.09	0	0	0	16.1633	1	663	34800	3661	74	99.5	1526	797.579	0.741666	1075.39	22.5481	0.686497	32.8451	44.6226	0.419923	106.264	LPV/R, 3TC, ABC
8047	1	1	6	20.5	112	-0.26	-1.15	0.69	0	0	0	16.3425	1	1187	LDL	3651	77	90.6	1559.1	668.979	0.607578	1101.06	12.4607	0.625544	19.9198	34.7211	0.367335	94.5215	LPV/R, 3TC, D4T
8047	2	1	7	21.8	118.2	-0.54	-0.9	0.05	0	0	0	15.6035	1	889	Not Detected	3626	80	94	1563.2	772.872	0.681703	1133.74	18.3253	0.640865	28.5946	39.7706	0.391339	101.627	LPV/R, 3TC, D4T
8046	1	1	6	17.7	106.8	-1.1	-1.91	0.14	0	0	0	15.5178	1	2808	LDL	3605	108	89.1	1676.5	681.093	0.693627	981.93	17.1329	0.577167	29.6844	29.1289	0.372888	78.117	EFV, 3TC, ABC
8046	2	1	7	19.8	113.5	-1.04	-1.64	-0.06	0	0	0	15.37	1	2006	NA	3750	73	90.7	1545.8	761.576	0.734035	1037.52	21.884	0.643563	34.0044	35.2449	0.386484	91.1936	EFV, 3TC, ABC
8042	1	1	7	17.2	109	-2.21	-2.4	-0.77	1	1	0	14.4769	1	1016	LDL	3548	72	82.5	1560.3	625.632	0.628643	995.21	14.6722	0.596264	24.6068	28.0629	0.384216	73.0394	LPV/R, 3TC, ABC
8042	2	1	8	19	113.2	-2.19	-2.48	-0.65	1	1	0	14.8273	1	1138	not detected	3606	66	72.5	1561.9	709.023	0.681859	1039.84	17.5774	0.640683	27.4354	33.6967	0.382472	88.1023	LPV/R, 3TC, ABC
8039	1	1	6	21.9	110	0.33	-1.41	1.74	0	0	1	18.0992	1	555	LDL	3725	117	83	1723.4	723.811	0.673382	1074.89	15.052	0.575181	26.1692	37.3311	0.428599	87.1004	EFV, 3TC, ABC
8039	2	1	7	24.2	117.5	0.26	-0.99	1.23	0	0	1	17.5283	1	753	Not Detected	3787	79	93.2	1561.9	846.834	0.744403	1137.6	14.9633	0.586721	25.5033	41.0801	0.460222	89.2615	EFV, 3TC, ABC
8036	1	1	8	17.1	113.2	-2.46	-2.12	-1.56	1	1	0	13.3445	1	2306	LDL	3524	62	63.9	1570.2	680.921	0.693217	982.263	18.5492	0.578355	32.0723	26.5407	0.340023	78.0555	EFV, 3TC, D4T
8036	2	1	9	19.9	120.3	-2.35	-2.04	-1.51	1	1	0	13.7506	1	1142	NA	3609	NA	NA	NA	687.52	0.691502	994.242	21.5629	0.516692	41.7327	29.1921	0.349752	83.4653	EFV, 3TC, D4T
8035	1	1	6	17.2	104.5	-1.26	-2.21	0.34	0	1	0	15.7506	1	2338	LDL	3561	74	73.2	1589.6	569.726	0.587454	969.822	9.64906	0.51467	18.7481	24.3463	0.340617	71.477	LPV/R, 3TC, ABC
8035	2	1	7	19.5	111	-1.1	-1.9	0.26	0	0	0	15.8266	1	1513	Not Detected	3577	87	101.3	1569.6	652.758	0.692893	942.076	16.0512	0.576928	27.8218	24.2803	0.367456	66.0767	LPV/R, 3TC, ABC
8030	1	1	7	22.6	117.5	0.22	-0.38	0.66	0	0	0	16.3694	1	1696	LDL	3637	86	103.2	1563.1	741.532	0.689052	1076.16	17.4202	0.617557	28.2082	31.0899	0.444517	69.9408	LPV/R, 3TC, ABC
8030	2	1	8	24.7	123.8	0.09	-0.23	0.32	0	0	0	16.1159	1	1543	Not Detected	3427	NA	NA	NA	905.729	0.753436	1202.13	21.6488	0.636647	34.0044	39.3567	0.45879	85.7838	LPV/R, 3TC, ABC
8028	1	1	6	19.8	112.2	-0.28	-0.82	0.27	0	0	0	15.7282	1	861	<40	3824	72	87.9	1548	652.036	0.617871	1055.3	15.3704	0.584956	26.2761	32.0389	0.368505	86.943	LPV/R, 3TC, ABC
8028	2	1	7	21.5	119	-0.46	-0.62	-0.17	0	0	0	15.1825	1	960	NA	3847	NA	NA	NA	721.763	0.670683	1076.16	21.9858	0.611795	35.9365	40.0051	0.407596	98.149	LPV/R, 3TC, ABC
8026	1	1	6	23.3	114.6	0.79	-0.33	1.33	0	0	1	17.7414	1	1542	LDL	3736	70	82.4	1554.7	684.87	0.652567	1049.5	19.8968	0.613747	32.4185	25.3393	0.375001	67.5712	LPV/R, 3TC, ABC
8026	2	1	7	26	121.3	0.81	-0.08	1.14	0	0	1	17.6706	1	1594	Not Detected	3662	74	82	1567.9	759.578	0.715585	1061.48	21.5755	0.600379	35.9365	38.5559	0.445441	86.5566	LPV/R, 3TC, ABC
8024	1	1	7	23.9	126	0.11	0.48	-0.27	0	0	0	15.0542	1	474	LDL	3734	67	78	1554.2	788.339	0.673009	1171.36	20.7328	0.631922	32.8091	43.239	0.408499	105.848	LPV/R, 3TC, ABC
8024	2	1	8	25.9	130	-0.08	0.18	-0.29	0	0	0	15.3254	1	1116	Not Detected	3609	81	96	1560	880.464	0.733597	1200.2	19.6395	0.59099	33.2316	48.7943	0.429506	113.606	EFV, 3TC, ABC
8023	1	1	7	18.9	116.2	-0.82	-0.38	-0.91	0	0	0	13.9975	1	1163	LDL	3502	71	79.3	1565.7	740.501	0.679073	1090.46	13.5202	0.647943	20.8663	32.5091	0.358001	90.8072	EFV, 3TC, ABC
8023	2	1	8	21.7	123	-0.55	-0.12	-0.76	0	0	0	14.3433	1	1085	Not Detected	3563	NA	NA	NA	767.12	0.724272	1059.16	18.0918	0.578022	31.2995	36.8353	0.397192	92.7392	EFV, 3TC, ABC
8020	1	1	7	23.5	118.5	0.34	-0.37	0.74	0	0	0	16.7352	1	1927	LDL	3544	46	58.8	1525.4	642.581	0.618953	1038.17	13.9148	0.556649	24.9974	31.451	0.369371	85.1475	LPV/R, 3TC, ABC
8020	2	1	8	24.9	124	0.02	-0.37	0.29	0	0	0	16.1941	1	2677	<40	NA	65	79.5	1542.8	712.41	0.664138	1072.68	16.8358	0.588776	28.5946	33.907	0.395261	85.7838	LPV/R, 3TC, ABC
8019	1	1	7	18.6	113.5	-0.96	-0.94	-0.59	0	0	0	14.4385	1	852	LDL	3798	64	76	1546	621.626	0.645388	963.182	13.8802	0.573178	24.2163	33.0913	0.3959	83.5851	LPV/R, 3TC, ABC
8019	2	1	7	19.7	117.5	-1.2	-1.09	-0.81	0	0	0	14.2689	1	731	LDL	NA	70	81.1	1558	677.295	0.683876	990.378	17.8851	0.525964	34.0044	36.2517	0.394184	91.9664	LPV/R, 3TC, ABC
8018	1	1	6	21	117.5	0.16	0.3	-0.07	0	0	0	15.2105	1	1777	LDL	3496	86	94.9	1581.8	700.449	0.646713	1083.09	19.6063	0.604788	32.4185	36.936	0.425972	86.7098	LPV/R, 3TC, ABC
8018	2	1	7	25.4	125.1	0.63	0.48	0.48	0	0	0	16.23	1	1752	NA	NA	79	86.8	1575.3	783.865	0.701683	1117.12	23.7932	0.592063	40.187	39.7895	0.447701	88.8751	LPV/R, 3TC, ABC
8013	1	1	6	22.8	108.7	0.77	-1.48	2.38	0	0	1	19.2964	1	790	LDL	3652	83	94	1574	747.913	0.681443	1097.54	14.8219	0.592936	24.9974	41.1719	0.452407	91.0063	LPV/R, 3TC, ABC
8013	2	1	7	27.1	123.5	1.24	0.42	1.41	0	0	1	17.7679	1	345	LDL	NA	80	97.2	1555	805.42	0.74018	1088.14	20.5929	0.612555	33.618	46.3766	0.476262	97.3762	LPV/R, 3TC, ABC
8010	1	1	6	18.1	109.2	-0.97	-1.48	-0.08	0	0	0	15.1787	1	1441	LDL	3557	NA	NA	NA	591.035	0.589025	1003.41	15.9235	0.590844	26.9504	34.057	0.380764	89.4439	LPV/R, 3TC, ABC
8010	2	1	7	20.4	115.5	-0.76	-1.18	-0.1	0	0	0	15.2921	1	1374	LDL	3542	86	66.6	1649.3	674.322	0.626599	1076.16	17.3997	0.577292	30.1403	42.0784	0.404813	103.945	LPV/R, 3TC, ABC
8008	1	1	7	24.3	116	0.36	-1.17	1.52	0	0	1	18.0589	1	582	LDL	3743	67	68.6	1575.4	803.919	0.733254	1096.37	24.9145	0.644321	38.6679	41.4623	0.45172	91.7874	EFV, 3TC, ABC
8008	2	1	8	27	122.8	0.23	-1.03	1.17	0	0	1	17.9047	1	522	not Detected	NA	91	103.1	1578.4	935.712	0.806371	1160.4	27.3624	0.655659	41.7327	47.9716	0.498578	96.217	EFV, 3TC, ABC
8004	1	1	8	18.4	117.2	-2.26	-1.82	-1.6	1	0	0	13.3956	1	698	LDL	3759	111	84.8	1696.7	720.945	0.690245	1044.48	18.4785	0.637606	28.981	30.5557	0.36951	82.6925	LPV/R, 3TC, ABC
8004	2	1	9	20.5	121.3	-2.28	-2.03	-1.42	1	1	0	13.9326	1	744	ldl	3727	116	80.5	1724.6	797.001	0.732184	1088.53	23.9367	0.613326	39.0278	41.0295	0.416393	98.5354	EFV, 3TC, ABC
8002	1	1	7	20.9	110.8	-0.75	-2.21	0.8	0	1	0	17.0242	1	1731	LDL	3526	82	37.7	1705.4	831.54	0.752018	1105.75	21.2243	0.705711	30.075	41.7038	0.444886	93.7404	EFV, 3TC, ABC
8002	2	1	8	24.8	117.6	-0.33	-1.89	1	0	0	0	17.9323	1	1169	not detected	3779	89	101.7	1576.1	944.616	0.806524	1171.22	20.3905	0.667957	30.5267	50.5176	0.460333	109.741	EFV, 3TC, ABC
7045	1	1	7	23.5	120.5	0.29	-0.09	0.44	0	0	0	16.1843	1	1017	LDL	3986	66	86.7	1530.1	644.67	0.640731	1006.15	26.646	0.537171	49.6043	29.73	0.352392	84.3663	LPV/R, 3TC, D4T
7045	2	1	8	26	127.5	0.24	0.18	0.18	0	0	0	15.9938	1	1132	LDL	NA	102	108.7	1604.5	781.14	0.72664	1075	26.7523	0.540877	49.4609	35.9314	0.41886	85.7838	LPV/R, 3TC, D4T
7028	1	1	9	28.3	132	0.24	0.16	0.18	0	0	0	16.242	1	1024	62	3806	81	96.3	1560	1027.73	0.814124	1262.37	30.5887	0.647232	47.2608	63.3544	0.535327	118.347	EFV, 3TC, ABC
7028	2	1	10	30.4	137.4	0.1	0.26	-0.11	0	0	0	16.1028	1	1043	<40	NA	94	109	1577.8	1135.24	0.866377	1310.33	33.2372	0.699305	47.5289	62.1595	0.5509	112.833	EFV, 3TC, ABC
7025	1	1	9	30.3	119.5	0.31	-2.26	1.88	0	1	1	21.2181	1	1042	not detected	NA	83	96.8	1564.6	839.08	0.744159	1127.55	18.7553	0.622268	30.1403	45.2306	0.453691	99.6947	EFV, 3TC, ABC
7025	2	1	10	35.1	130	NA	-1.48	1.51	NA	0	1	20.7692	2	1243	Not Detected	3732	85	97.4	1571.5	900.737	0.760032	1185.13	19.0866	0.649924	29.3674	53.5002	0.466173	114.765	EFV, 3TC, ABC
7024	1	1	8	21.7	115.7	-1.21	-2.12	0.29	0	1	0	16.2104	1	814	<40	3618	68	75.6	1562.1	722.198	0.69538	1038.56	15.5081	0.610842	25.388	28.3826	0.361527	78.5075	LPV/R, 3TC, ABC
7024	2	1	9	23.3	120	-1.34	-2.13	0.07	0	1	0	16.1806	1	832	LDL	NA	65	71.7	1560.8	800.268	0.732066	1093.16	15.6089	0.585425	26.6625	39.51	0.469027	84.2381	LPV/R, 3TC, ABC
7022	1	1	10	30.2	136.3	0.07	0.09	-0.01	0	0	0	16.2561	1	587	LDL	3644	92	102	1586.9	1056.02	0.810703	1302.6	20.9452	0.615955	34.0044	53.2023	0.550729	96.6034	EFV, 3TC, ABC
7022	2	1	11	33.3	139.8	NA	-0.2	0.16	NA	0	0	17.0384	1	550	Not Detected	3754	NA	NA	NA	1168.51	0.8454	1382.2	18.1471	0.617932	29.3674	62.687	0.56329	111.287	EFV, 3TC, ABC
7012	1	1	9	21.3	118.6	-1.97	-2.44	-0.59	0	1	0	15.1429	2	1247	LDL	3752	72	89	1546	761.51	0.685537	1110.82	13.9821	0.58685	23.8257	45.6559	0.405872	112.488	EFV, 3TC, D4T
7012	2	1	10	23.9	120.3	-1.82	-2.9	-0.06	0	1	0	16.5145	2	1206	LDL	3599	88	98.5	1581.4	862.001	0.737446	1168.9	13.6875	0.580686	23.5712	47.5431	0.444177	107.037	EFV, 3TC, D4T
7009	1	1	10	29.4	131.5	-0.11	-0.68	0.41	0	0	0	17.0018	1	1427	LDL	3666	81	91.2	1571.2	859.368	0.686921	1251.04	19.2222	0.607579	31.6374	51.7074	0.517128	99.9897	LPV/R, 3TC, ABC
7009	2	1	11	32.5	136.6	NA	-0.64	0.36	NA	0	0	17.4173	1	1464	LDL	NA	81	90.5	1575.8	1005.04	0.795882	1262.8	24.3475	0.649576	37.4821	53.1298	0.592649	89.6479	LPV/R, 3TC, ABC
7007	1	1	9	25.6	129	-0.94	-0.97	-0.54	0	0	0	15.3837	1	1220	LDL	3578	71	89	1543	713.761	0.636953	1120.59	17.126	0.608986	28.1221	36.1264	0.383789	94.1309	LPV/R, 3TC, ABC
7007	2	1	10	28	131.2	NA	-1.35	-0.22	NA	0	0	16.2664	1	983	LDL	3697	NA	NA	NA	853.45	0.686981	1242.32	15.6405	0.57823	27.0489	38.7478	0.441742	87.7159	LPV/R, 3TC, ABC
7005	1	1	10	21.3	131.5	-2.34	-0.61	-3.37	1	0	0	12.3177	1	1418	<40	3726	70	82	1553	775.595	0.647661	1197.53	18.8305	0.529791	35.5432	36.0237	0.426992	84.3663	EFV, 3TC, ABC
7005	2	1	11	23.9	133.8	NA	-1.01	-2.52	NA	0	0	13.3501	1	1483	LDL	3669	62	75.7	1540.1	894.411	0.720401	1241.55	20.5896	0.527562	39.0278	45.4543	0.494248	91.9664	EFV, 3TC, ABC
7004	1	1	10	24.1	125.5	-1.43	-1.67	-0.59	0	0	0	15.3013	1	1208	LDL	3657	85	93	1583	784.992	0.697842	1124.88	28.9527	0.612615	47.2608	53.2261	0.43959	121.081	LPV/R, 3TC, ABC
7004	2	1	11	26.4	129.3	NA	-1.94	-0.59	NA	0	0	15.7909	1	927	NA	3597	94	100	1597	901.721	0.713847	1263.19	20.1076	0.65869	30.5267	56.8824	0.468809	121.334	LPV/R, 3TC, ABC
5273	1	1	8	21.9	123.8	-0.85	-0.46	-0.88	0	0	0	14.289	1	862	LDL	3523	62	78.5	1535.4	780.622	0.681418	1145.59	22.1268	0.566505	39.0585	43.4083	0.395504	109.754	LPV/R, 3TC, ABC
5273	2	1	9	28.7	128	0.17	-0.65	0.7	0	0	0	17.5171	1	874	Not detected	3674	61	76.3	1535.8	859.936	0.754127	1140.31	25.3585	0.602068	42.1191	46.0899	0.415597	110.901	LPV/R, 3TC, ABC
5269	1	1	8	22.5	118	-1.21	-2.03	0.18	0	1	0	16.1591	1	1947	LDL	3769	84	100.7	1559.1	890.502	0.778821	1143.4	14.8467	0.674065	22.0256	40.8159	0.471552	86.5566	EFV, 3TC, ABC
5269	2	1	9	26	123.8	-0.81	-1.79	0.43	0	0	0	16.9641	1	1515	not detected	3811	83	97.3	1565.1	973.625	0.816476	1192.47	18.3273	0.718623	25.5033	44.1157	0.465988	94.6713	EFV, 3TC, ABC
5256	1	1	8	20.1	119.2	-1.52	-1.36	-1	0	0	0	14.1463	1	958	LDL	3587	79	97	1553	696.262	0.646577	1076.84	20.9519	0.596027	35.1526	30.5394	0.398924	76.5546	LPV/R, 3TC, ABC
5256	2	1	9	23.4	125.5	-1.25	-1.23	-0.74	0	0	0	14.8569	1	922	not detected	3577	75	81.2	1576.1	815.295	0.705182	1156.15	22.4859	0.632514	35.55	44.4429	0.434014	102.4	LPV/R, 3TC, ABC
5238	1	1	7	24.1	120.2	0.14	-0.59	0.73	0	0	0	16.6805	1	1551	LDL	3783	92	107.3	1573	823.335	0.731928	1124.88	24.92	0.574791	43.3549	45.8844	0.441639	103.896	LPV/R, 3TC, D4T
5238	2	1	8	25.8	125.2	-0.07	-0.59	0.4	0	0	0	16.4593	1	1064	LDL	NA	88	91.9	1594.6	919.299	0.78439	1171.99	23.1723	0.582211	39.8006	51.1541	0.448752	113.992	LPV/R, 3TC, D4T
5231	1	1	7	20.3	107	-0.45	-2.28	1.25	0	1	1	17.7308	1	1341	LDL	3716	87	65.6	1655.8	689.602	0.645072	1069.03	16.3299	0.720844	22.6539	36.2163	0.356628	101.552	EFV, 3TC, ABC
5231	2	1	8	27.7	117.6	0.82	-1.26	1.91	0	0	1	20.0293	1	1450	7270	3514	62	72.8	1547.2	793.49	0.71227	1114.03	19.5905	0.71406	27.4354	41.7713	0.427273	97.7626	EFV, 3TC, ABC
5228	1	1	8	21.4	123	-0.82	-0.36	-0.94	0	0	0	14.145	1	1135	LDL	3695	71	40.1	1540.2	804.491	0.693057	1160.79	15.8682	0.612917	25.8897	38.6432	0.393719	98.149	LPV/R, 3TC, D4T
5228	2	1	9	24.4	129	-0.75	-0.37	-0.8	0	0	0	14.6626	1	932	NA	3590	NA	NA	NA	870.525	0.720446	1208.32	14.5639	0.649828	22.412	41.6553	0.413026	100.854	LPV/R, 3TC, ABC
5212	1	1	8	21.3	117.2	-1.59	-2.11	-0.23	0	1	0	15.5069	1	812	1685	3673	83	91.5	1580.7	683.369	0.638076	1070.98	10.8283	0.513394	21.0916	32.3041	0.403448	80.0699	EFV, 3TC, ABC
5212	2	1	9	22.6	122.2	-1.76	-1.97	-0.68	0	0	0	15.1344	1	516	162	NA	83	87.7	1589.7	783.239	0.684779	1143.78	12.0575	0.528877	22.7984	37.3553	0.418493	89.2615	EFV, 3TC, ABC
5205	1	1	7	20.2	115	-1.31	-1.73	-0.23	0	0	0	15.2741	1	924	40	3571	63	78	1539	685.865	0.655223	1046.77	14.2969	0.590386	24.2163	35.6936	0.433104	82.4134	EFV, 3TC, D4T
5205	2	1	8	22.8	120.2	-1.11	-1.65	-0.06	0	0	0	15.7807	1	1072	<40	3475	80	83	1588.5	778.132	0.704594	1104.37	20.4421	0.587802	34.7772	44.2314	0.459705	96.217	EFV, 3TC, D4T
5202	1	1	7	18.9	114.8	-1.82	-1.75	-0.96	0	0	0	14.341	1	1123	200	3493	80	87.4	1577.3	631.772	0.64318	982.263	15.3753	0.491232	31.2995	28.0891	0.359861	78.0555	EFV, 3TC, ABC
5202	2	1	8	20.3	120	-1.96	-1.62	-1.32	0	0	0	14.0972	1	794	623	3637	74	83.4	1567	691.768	0.670497	1031.72	14.3094	0.500424	28.5946	34.319	0.363993	94.2849	EFV, 3TC, ABC
5193	1	1	8	22.4	116.3	-0.92	-2.03	0.4	0	1	0	16.5611	1	1379	<40	3476	77	85	1573	694.611	0.655747	1059.27	13.2604	0.60625	21.8727	34.94	0.401146	87.1004	EFV, 3TC, D4T
5193	2	1	9	27.6	121.8	-0.32	-1.99	1.04	0	0	1	18.6044	1	1274	NA	NA	97	105.4	1594.6	828.894	0.742761	1115.96	17.2324	0.707871	24.3441	42.113	0.444833	94.6713	EFV, 3TC, D4T
5185	1	1	7	22.3	111	-0.17	-1.99	1.32	0	0	1	18.0992	1	467	LDL	3598	76	93	1549	740.28	0.681277	1086.61	22.3886	0.75422	29.6844	46.3542	0.439552	105.458	EFV, 3TC, D4T
5185	2	1	8	25.1	119.5	-0.34	-1.67	0.82	0	0	0	17.5767	1	753	<20	3746	78	97	1547.9	823.294	0.76311	1078.87	26.4055	0.632729	41.7327	47.8682	0.489637	97.7626	EFV, 3TC, D4T
5181	1	1	7	19.9	111.6	-0.79	-1.7	0.33	0	0	0	15.9781	1	811	LDL	3598	73	84	1562	659.635	0.650053	1014.74	15.0198	0.582647	25.7786	41.6973	0.432211	96.4744	LPV/R, 3TC, ABC
5181	2	1	8	21.2	119.5	-1.04	-1.17	-0.49	0	0	0	14.8457	1	840	LDL	NA	100	98.6	1624	736.452	0.724113	1017.04	19.9963	0.54472	36.7093	44.175	0.429776	102.786	LPV/R, 3TC, ABC
5179	1	1	7	22.7	124.5	0.06	0.63	-0.49	0	0	0	14.6449	1	1424	LDL	3738	71	87	1548	770.628	0.672693	1145.59	15.8125	0.586728	26.9504	45.5228	0.455275	99.9897	EFV, 3TC, ABC
5179	2	1	8	26.5	131.5	0.38	0.9	-0.2	0	0	0	15.3248	1	1124	NA	NA	73	91.2	1543.6	870.405	0.727089	1197.11	19.1947	0.60578	31.6859	53.8384	0.480443	112.06	EFV, 3TC, ABC
5176	1	1	9	22.3	120.8	-1.14	-1.49	-0.35	0	0	0	15.2817	1	1204	LDL	3667	68	86	1538	761.14	0.677344	1123.71	20.7265	0.671714	30.8562	43.4617	0.4505	96.4744	EFV, 3TC, ABC
5176	2	1	10	27.2	128	-0.61	-1.23	0.12	0	0	0	16.6016	2	1471	NA	3547	NA	NA	NA	869.321	0.747166	1163.49	26.278	0.693927	37.8685	47.6253	0.522244	91.1936	EFV, 3TC, ABC
5160	1	1	8	21.7	123.5	-0.81	-0.39	-0.9	0	0	0	14.2274	1	1182	161	3646	78	71.8	1607.3	851.584	0.725417	1173.92	15.1968	0.689961	22.0256	45.429	0.433822	104.718	LPV/R, 3TC, ABC
5160	2	1	9	24.7	129.4	-0.73	-0.38	-0.76	0	0	0	14.7512	1	912	NA	3712	NA	NA	NA	886.564	0.773026	1146.88	30.7629	0.68044	45.2104	45.5436	0.420937	108.196	LPV/R, 3TC, AZT
5145	1	1	8	22.4	115	-0.55	-1.75	0.83	0	0	0	16.9376	1	598	LDL	3611	82	102	1551	794.121	0.731615	1085.44	17.154	0.62741	27.3409	43.8734	0.443982	98.818	EFV, 3TC, D4T
5145	2	1	8	29	120.4	0.59	-1.58	2	0	0	1	20.0053	1	773	not detected	3614	71	92.2	1536	878.06	0.775275	1132.58	20.9935	0.654566	32.0723	49.2236	0.489945	100.468	EFV, 3TC, D4T
5137	1	1	9	20.9	117	-1.93	-2.36	-0.46	0	1	0	15.2677	1	799	LDL	3687	80	94	1562	779.87	0.717454	1087	24.2538	0.653643	37.1056	40.4162	0.418932	96.4744	LPV/R, 3TC, ABC
5137	2	1	10	22.8	124.5	-1.93	-1.87	-1.09	0	0	0	14.7094	1	650	NA	3812	115	126.7	1609.7	918.743	0.784692	1170.83	20.4479	0.629967	32.4587	46.7835	0.467455	100.081	LPV/R, 3TC, ABC
5129	1	1	8	26.6	125.5	0.48	-0.03	0.66	0	0	0	16.8886	1	1175	LDL	3898	80	99	1551	893.246	0.720071	1240.5	20.0632	0.766671	26.1692	50.0061	0.439961	113.66	EFV, 3TC, ABC
5129	2	1	9	29.7	130.8	0.44	-0.09	0.65	0	0	0	17.3596	1	1161	NA	3764	76	76.4	1591.9	1042.17	0.791153	1317.28	21.7632	0.804585	27.0489	59.695	0.482765	123.652	EFV, 3TC, ABC
5128	1	1	9	21.3	123	-1.53	-1.22	-1.16	0	0	0	14.0789	1	1730	<40	3509	58	79	1518	655.983	0.627612	1045.2	17.4035	0.578671	30.075	34.2386	0.379479	90.2251	LPV/R, 3TC, ABC
5128	2	1	10	24.3	123	-1.43	-2.14	-0.19	0	1	0	16.0619	1	1041	NA	NA	64	80.1	1536.7	784.394	0.694945	1128.71	19.9744	0.601067	33.2316	40.4398	0.405636	99.6947	LPV/R, 3TC, ABC
5104	1	1	9	27	128	-0.3	-0.8	0.25	0	0	0	16.4795	1	838	158	3866	83	92	1577	873.032	0.771022	1132.31	28.3688	0.61035	46.4796	50.2236	0.504257	99.5991	EFV, 3TC, D4T
5104	2	1	10	29.6	134	NA	-0.77	-0.04	NA	0	0	16.4847	1	823	<40	3849	81	86.9	1581.7	1022.55	0.855009	1195.95	34.1094	0.60877	56.03	56.1108	0.52612	106.65	EFV, 3TC, ABC
5098	1	1	9	32.9	122.5	1.15	-1.27	2.21	0	0	1	21.9242	2	1067	LDL	3721	87	103.1	1565.4	960.85	0.820557	1170.97	22.8089	0.758401	30.075	54.6365	0.538015	101.552	EFV, 3TC, ABC
5098	2	1	10	36.6	130.5	0.88	-1.12	1.78	0	0	1	21.4912	3	1101	NA	NA	91	100	1588.2	1082.67	0.880249	1229.95	31.4196	0.883814	35.55	66.9012	0.584911	114.378	EFV, 3TC, ABC
5054	1	1	10	39.9	136.8	1.38	-0.06	1.75	0	0	1	21.3207	1	897	LDL	3718	82	87	1585	1034.66	0.81508	1269.4	25.4787	0.836312	30.4656	55.4848	0.548478	101.161	EFV, 3TC, ABC
5054	2	1	11	46.6	141.5	NA	-0.58	1.89	NA	0	1	23.2741	2	948	NA	3715	94	104.6	1585.6	1181.33	0.874976	1350.13	29.2816	0.841977	34.7772	64.8883	0.559748	115.924	EFV, 3TC, ABC
5048	1	1	9	25.3	127.2	-0.66	-0.82	-0.25	0	0	0	15.6367	1	1084	LDL	3951	64	84	1530	802.469	0.717364	1118.63	21.4618	0.584551	36.715	42.8709	0.44984	95.3027	LPV/R, 3TC, ABC
5048	2	1	10	26.6	132	-0.9	-0.76	-0.7	0	0	0	15.2663	1	1359	LDL	3775	81	103.6	1541.7	922.775	0.761982	1211.02	26.5341	0.591963	44.824	50.4396	0.498216	101.24	LPV/R, 3TC, ABC
5041	1	1	9	27.1	121.6	-0.27	-1.86	1.18	0	0	1	18.3275	1	1779	LDL	3680	69	89	1535	770.037	0.696642	1105.35	16.0249	0.586114	27.3409	41.7271	0.474811	87.8816	LPV/R, 3TC, D4T
5041	2	1	10	27.4	126	-0.81	-1.84	0.44	0	0	0	17.2588	1	1527	570	3630	80	96.8	1556.7	868.618	0.731975	1186.68	14.4072	0.591816	24.3441	45.1986	0.497743	90.8072	LPV/R, 3TC, D4T
5035	1	1	9	25.4	116.2	-0.29	-2.25	1.3	0	1	1	18.8114	1	1089	LDL	3645	76	95	1546	776.463	0.729255	1064.73	27.0614	0.737067	36.715	46.8604	0.466829	100.38	EFV, 3TC, ABC
5035	2	1	9	25.7	121.7	-0.9	-2.16	0.49	0	1	0	17.3521	1	1646	LDL	3524	89	101.2	1578.4	887.555	0.780199	1137.6	34.2858	0.733291	46.756	50.5084	0.463513	108.969	EFV, 3TC, ABC
5028	1	1	9	24	126.5	-0.7	-0.59	-0.53	0	0	0	14.9979	1	1551	LDL	3710	70	86	1545	664.839	0.637992	1042.08	24.8606	0.544015	45.6984	30.5751	0.380002	80.4605	LPV/R, 3TC, D4T
5028	2	1	10	25.4	132.9	-1.19	-0.64	-1.23	0	0	0	14.3808	1	1751	NA	NA	79	88.1	1574.7	754.814	0.700891	1076.93	25.2632	0.510771	49.4609	35.3079	0.421076	83.8517	LPV/R, 3TC, ABC
5021	1	1	9	24.05	121	-0.9	-1.72	0.28	0	0	0	16.4265	1	784	<40	3637	87	84	1610	804.987	0.710682	1132.7	20.4517	0.65452	31.2468	47.5659	0.461293	103.114	LPV/R, 3TC, ABC
5021	2	1	10	25	124.4	-1.29	-1.92	-0.11	0	0	0	16.1547	1	756	LDL	NA	76	91.9	1551.9	931.055	0.770293	1208.7	22.7541	0.640058	35.55	51.3882	0.4801	107.037	LPV/R, 3TC, ABC
5020	1	1	9	22.1	112.5	-1.46	-3.09	0.87	0	1	0	17.4617	1	1483	LDL	3851	90	107	1568	751.588	0.715606	1050.28	15.6899	0.599555	26.1692	39.0149	0.445931	87.491	EFV, 3TC, ABC
5020	2	1	10	23.4	116.4	-1.69	-3.11	0.54	0	1	0	17.2707	1	1145	LDL	NA	81	100.9	1549.4	861.903	0.788448	1093.16	15.5269	0.58235	26.6625	41.6637	0.485682	85.7838	EFV, 3TC, ABC
5006	1	1	9	27.9	126.4	-0.04	-0.97	0.66	0	0	0	17.4626	1	716	LDL	3750	79	89	1569	926.534	0.730573	1268.23	18.0091	0.743679	24.2163	46.639	0.426457	109.364	LPV/R, 3TC, ABC
5006	2	1	10	28.3	133.6	-0.65	-0.71	-0.37	0	0	0	15.8553	1	790	LDL	NA	88	96.7	1585.9	1044.01	0.784496	1330.81	23.8212	0.733893	32.4587	59.9207	0.498614	120.175	LPV/R, 3TC, ABC
5001	1	1	9	26.65	123.5	-0.38	-1.54	0.78	0	0	0	17.4728	1	1179	523	3675	72	89.5	1545	879.852	0.738817	1190.89	15.5445	0.560536	27.7315	45.2555	0.456165	99.2085	LPV/R, 3TC, D4T
5001	2	1	10	29	129	-0.43	-1.35	0.53	0	0	0	17.4268	1	1076	LDL	3661	82	91.2	1577.6	957.937	0.794821	1205.22	15.3851	0.552989	27.8218	43.1893	0.426601	101.24	LPV/R, 3TC, D4T
4230	1	2	7	21.5	119.8	-0.81	-0.82	-0.44	0	0	0	14.9804	1	NA	NA	3541	66	78.8	1548.5	814.97	0.723769	1126.01	13.4874	0.646372	20.8663	42.4817	0.424473	100.081	NA
4230	2	2	8	25.9	125	-0.19	-0.81	0.43	0	0	0	16.576	1	NA	NA	3563	81	89	1578.7	927.399	0.786635	1178.94	16.3949	0.605527	27.0755	47.1938	0.450233	104.821	NA
4229	1	2	8	25.7	121	0.21	-0.94	1.1	0	0	1	17.5534	1	NA	NA	3683	89	101.4	1576.5	851.069	0.765548	1111.71	17.2308	0.646253	26.6625	45.2981	0.482416	93.8985	NA
4229	2	2	9	28.8	128	0.2	-0.7	0.86	0	0	0	17.5781	1	NA	NA	3652	NA	NA	NA	992.459	0.825569	1202.15	13.9274	0.600125	23.2076	51.2948	0.504242	101.726	NA
4228	1	2	8	24.6	128	-0.14	0.26	-0.49	0	0	0	15.0146	1	NA	NA	3501	81	93.9	1565.7	939.439	0.753385	1246.96	21.7583	0.721901	30.1403	48.1845	0.448549	107.423	NA
4228	2	2	9	26.2	134	-0.41	0.33	-1.01	0	0	0	14.5912	1	NA	NA	3502	79	90	1568.6	1044.46	0.826594	1263.57	20.119	0.777106	25.8897	56.2126	0.484909	115.924	NA
4227	1	2	7	26	127	0.97	1.09	0.45	0	0	0	16.12	1	NA	NA	3604	91	104.4	1575.6	831.105	0.713609	1164.65	19.4932	0.638563	30.5267	43.0296	0.484158	88.8751	NA
4227	2	2	8	31.2	137.6	1.2	1.61	0.42	0	0	0	16.4785	1	NA	NA	3450	NA	NA	NA	NA	NA	NA	NA	NA	NA	NA	NA	NA	NA
4226	1	2	6	19.1	110.5	-0.24	-0.71	0.24	0	0	0	15.6426	1	NA	NA	3511	NA	NA	NA	669.986	0.633257	1058	14.4951	0.625197	23.1848	30.2466	0.346351	87.3295	NA
4226	2	2	7	21.4	119	-0.16	-0.14	-0.16	0	0	0	15.1119	1	NA	NA	3635	70	75.1	1572.2	748.753	0.673982	1110.94	19.6557	0.598435	32.8451	35.3352	0.371724	95.0577	NA
4225	1	2	6	19.5	111.2	-0.1	-0.57	0.37	0	0	0	15.7698	1	NA	NA	3636	NA	NA	NA	767.743	0.726451	1056.84	15.3756	0.612163	25.1169	32.3856	0.386225	83.8517	NA
4225	2	2	7	23.1	118.5	0.33	-0.25	0.7	0	0	0	16.4504	1	NA	NA	3654	82	95.9	1565.4	858.594	0.793273	1082.34	21.9035	0.603023	36.3229	34.3125	0.433158	79.2148	NA
4224	1	2	6	21.8	118.5	0.75	1.07	0.18	0	0	0	15.5246	1	NA	NA	3627	NA	NA	NA	757.125	0.726767	1041.77	25.5056	0.687561	37.0957	35.4535	0.380706	93.1257	NA
4224	2	2	7	24.9	124	0.9	0.95	0.49	0	0	0	16.1941	1	NA	NA	3616	75	87.6	1560.1	845.198	0.772348	1094.32	32.2902	0.679381	47.5289	36.9653	0.376624	98.149	NA
4222	1	2	7	26.6	114.5	0.83	-1.48	2.08	0	0	1	20.2895	1	NA	NA	3443	NA	NA	NA	894.639	0.751701	1190.15	15.3199	0.792929	19.3207	43.9387	0.398979	110.128	NA
4222	2	2	8	35.8	122.1	1.74	-1.14	2.73	0	0	1	24.0133	1	NA	NA	3369	86	105.6	1555.1	1021.21	0.835271	1222.61	17.8314	0.809577	22.0256	47.2233	0.492779	95.8305	NA
4221	1	2	5	18.3	106.4	-0.32	-1.19	0.66	0	0	0	16.1647	1	NA	NA	3522	NA	NA	NA	658.059	0.652737	1008.15	13.6006	0.617489	22.0256	30.4528	0.394044	77.2827	NA
4221	2	2	6	20.3	112	-0.37	-1.19	0.58	0	0	0	16.183	1	NA	NA	3621	68	82.8	1546.2	771.184	0.703223	1096.64	14.2347	0.566739	25.1169	30.7895	0.404468	76.1235	NA
4220	1	2	8	22.2	122.3	-0.73	-0.56	-0.58	0	0	0	14.8423	1	NA	NA	3613	NA	NA	NA	811.392	0.717636	1130.65	19.0868	0.667495	28.5946	36.1931	0.382302	94.6713	NA
4220	2	2	9	24.5	129.5	-0.71	-0.2	-0.94	0	0	0	14.6092	1	NA	NA	3659	74	81	1572.6	877.348	0.754818	1162.33	27.4828	0.640747	42.8919	35.1792	0.387406	90.8072	NA
4219	1	2	6	17.6	110.5	-1.14	-1.06	-0.71	0	0	0	14.4141	1	NA	NA	3572	NA	NA	NA	684.294	0.661024	1035.2	12.2519	0.587159	20.8663	34.5157	0.325997	105.877	NA
4219	2	2	7	19	117.1	-1.37	-0.82	-1.31	0	0	0	13.8561	1	NA	NA	3584	90	99.1	1586	750.703	0.704148	1066.11	17.0567	0.65882	25.8897	34.5895	0.372976	92.7392	NA
4218	1	2	6	22.7	119.1	0.68	0.54	0.49	0	0	0	16.003	1	NA	NA	3492	NA	NA	NA	864.395	0.747151	1156.92	17.4283	0.693887	25.1169	42.761	0.437396	97.7626	NA
4218	2	2	7	24.8	127	0.37	0.71	-0.12	0	0	0	15.376	1	NA	NA	3463	92	91.2	1611.6	1073.02	0.83685	1282.22	25.305	0.74344	34.0378	44.5922	0.461148	96.6982	NA
4217	1	2	5	16.4	103.5	-0.99	-1.55	0.04	0	0	0	15.3096	1	NA	NA	3504	NA	NA	NA	562.372	0.597194	941.69	9.57818	0.45068	21.2527	26.5965	0.307273	86.5566	NA
4217	2	2	6	18.1	110.1	-1.05	-1.31	-0.3	0	0	0	14.9315	1	NA	NA	3510	70	84.1	1550.3	628.395	0.626434	1003.13	13.8581	0.498104	27.8218	29.3537	0.377932	77.6691	NA
4216	1	2	6	20.6	106	0.38	-1.56	1.98	0	0	1	18.3339	1	NA	NA	3339	NA	NA	NA	655.348	0.667182	982.263	12.0232	0.587072	20.4799	32.7352	0.358964	91.1936	NA
4216	2	2	7	22.3	113.6	0.13	-1.13	1.21	0	0	1	17.2802	1	NA	NA	3462	74	43.8	1662.6	780.128	0.726744	1073.46	18.6533	0.554861	33.618	38.3443	0.395344	96.9898	NA
4215	1	2	6	18.6	114.2	-0.25	0.32	-0.69	0	0	0	14.262	1	NA	NA	3609	NA	NA	NA	648.894	0.640944	1012.4	13.4298	0.543048	24.7305	30.3109	0.377123	80.374	NA
4215	2	2	7	21.1	122.5	-0.1	0.75	-0.87	0	0	0	14.0608	1	NA	NA	3547	93	101.2	1592.8	720.341	0.665063	1083.12	16.4871	0.58448	28.2082	35.0441	0.394307	88.8751	NA
4214	1	2	7	21.5	119.8	-0.44	-0.44	-0.3	0	0	0	14.9804	1	NA	NA	3381	NA	NA	NA	799.599	0.69346	1153.06	16.5001	0.618849	26.6625	40.3181	0.398241	101.24	NA
4214	2	2	8	25	126.5	-0.22	-0.3	-0.09	0	0	0	15.6228	1	NA	NA	3317	87	94.4	1587.3	793.268	0.662226	1197.88	26.0421	0.591178	44.0511	40.7096	0.37492	108.582	NA
4213	1	2	6	15.3	102.6	-1.64	-1.97	-0.49	0	0	0	14.5344	1	NA	NA	3681	NA	NA	NA	533.647	0.614336	868.658	9.94934	0.48581	20.4799	23.4337	0.301712	77.6691	NA
4213	2	2	7	16.8	109.1	-1.65	-1.7	-0.82	0	0	0	14.1143	1	NA	NA	3722	73	39.7	1666.4	640.039	0.651084	983.036	12.7368	0.531637	23.9576	25.3575	0.329762	76.8963	NA
4212	1	2	7	22.7	121	0.05	-0.03	0.05	0	0	0	15.5044	1	NA	NA	3683	NA	NA	NA	710.926	0.669263	1062.25	17.7145	0.573044	30.9131	37.543	0.424269	88.4887	NA
4212	2	2	8	25.8	128.2	0.24	0.35	0.02	0	0	0	15.698	1	NA	NA	3704	88	103.9	1565.6	787.726	0.702951	1120.6	15.7728	0.618463	25.5033	44.2639	0.445722	99.3083	NA
4211	1	2	10	32.6	133	0.26	-0.71	0.83	0	0	0	18.4295	1	NA	NA	3687	NA	NA	NA	891.045	0.737192	1208.7	21.9385	0.637918	34.3908	52.6137	0.461556	113.992	NA
4211	2	2	11	38.3	138.4	NA	-0.83	1.09	NA	0	1	19.9952	2	NA	NA	3669	NA	NA	NA	974.608	0.828854	1175.85	25.9924	0.584345	44.4812	60.3486	0.538011	112.17	NA
4210	1	2	9	30.1	128.8	0.65	-0.36	1.18	0	0	1	18.1441	1	NA	NA	3706	NA	NA	NA	973.735	0.824585	1180.88	26.6459	0.650537	40.9598	48.4578	0.497635	97.3762	NA
4210	2	2	10	30.7	134	0.17	-0.28	0.46	0	0	0	17.0973	1	NA	NA	3671	83	91.6	1579.7	1089.57	0.847517	1285.6	22.4006	0.674075	33.2316	52.0561	0.510288	102.013	NA
4209	1	2	6	18	115	-1.07	-0.3	-1.44	0	0	0	13.6106	1	NA	NA	3473	NA	NA	NA	728.071	0.677761	1074.23	17.7063	0.545503	32.4587	34.4488	0.336415	102.4	NA
4209	2	2	7	20.1	119.6	-1.14	-0.62	-1.17	0	0	0	14.0519	1	NA	NA	3619	97	114.9	1574.3	791.505	0.709749	1115.19	23.4627	0.572823	40.9598	41.2736	0.377428	109.355	NA
4208	1	2	8	24.2	129.3	-0.48	0.09	-0.83	0	0	0	14.475	1	NA	NA	3426	NA	NA	NA	908.967	0.741822	1225.32	28.3785	0.699435	40.5734	51.6372	0.415006	124.425	NA
4208	2	2	10	26.3	137.5	-0.8	0.32	-1.51	0	0	0	13.9107	1	NA	NA	3139	106	126.6	1576.7	970.991	0.766106	1267.44	33.4786	0.661369	50.6202	56.2926	0.43357	129.835	NA
4207	1	2	7	29.9	121.8	1.82	0.33	2.16	0	0	1	20.1547	1	NA	NA	3648	NA	NA	NA	880.184	0.787903	1117.12	27.0988	0.687539	39.4142	48.0192	0.476126	100.854	NA
4207	2	2	8	35.8	130.2	2.08	0.75	2.19	0	0	1	21.1184	1	NA	NA	3638	69	83.3	1550.1	973.022	0.869505	1119.05	27.7876	0.659738	42.1191	54.1189	0.532526	101.627	NA
4206	1	2	8	29	123.5	0.87	-0.69	1.73	0	0	1	19.0136	1	NA	NA	3630	85	102.3	1559.3	885.434	0.773082	1145.33	22.2947	0.686862	32.4587	45.904	0.497051	92.3528	NA
4206	2	2	9	34.7	129	1.27	-0.63	2.11	0	0	1	20.8521	1	NA	NA	3376	86	103.1	1563.6	1007.7	0.818784	1230.73	23.7304	0.697864	34.0044	56.8171	0.572129	99.3083	NA
4205	1	2	8	22.4	120.5	-0.43	-0.67	-0.08	0	0	0	15.4267	1	NA	NA	3604	78	83.3	1579	818.22	0.709609	1153.06	21.5104	0.5922	36.3229	42.1078	0.396258	106.264	NA
4205	2	2	9	23.7	126	-0.9	-0.82	-0.61	0	0	0	14.9282	1	NA	NA	3469	87	90.5	1597.5	871.938	0.749914	1162.72	20.9961	0.590607	35.55	52.5696	0.438855	119.788	NA
4204	1	2	6	18.1	111	-1	-1.19	-0.4	0	0	0	14.6904	1	NA	NA	3578	74	87.2	1558.1	787.71	0.795674	989.991	19.1444	0.589806	32.4587	32.9555	0.372426	88.4887	NA
4204	2	2	7	20.2	117.5	-0.94	-0.97	-0.54	0	0	0	14.6311	1	NA	NA	3636	NA	NA	NA	810.473	0.765483	1058.77	18.4223	0.595939	30.9131	36.2077	0.370364	97.7626	NA
4203	1	2	9	25.6	125.6	-0.87	-1.47	-0.02	0	0	0	16.2278	1	NA	NA	NA	112	131.9	1586.3	806.873	0.68575	1176.63	20.6965	0.622796	33.2316	37.7652	0.414122	91.1936	NA
4203	2	2	11	28.4	133.5	NA	-1.27	-0.5	NA	0	0	15.9351	2	NA	NA	3574	95	115.1	1565.7	839.27	0.714222	1175.08	24.101	0.588406	40.9598	44.5371	0.459194	96.9898	NA
4202	1	2	7	28.7	122.5	1.49	0.29	1.76	0	0	1	19.1254	1	NA	NA	NA	83	93.3	1574.1	919.042	0.767223	1197.88	22.3961	0.733657	30.5267	50.5955	0.449953	112.446	NA
4202	2	2	8	30.3	128.6	1.11	0.34	1.24	0	0	1	18.3215	1	NA	NA	3530	93	103.2	1587.7	1000.34	0.808743	1236.91	19.8863	0.704984	28.2082	49.2383	0.482666	102.013	NA
4201	1	2	7	18.5	120.7	-1.48	-0.01	-2.46	0	0	0	12.6986	1	NA	NA	NA	68	76	1562.9	699.71	0.729271	959.465	14.676	0.550436	26.6625	41.8633	0.429913	97.3762	NA
4201	2	2	8	20.1	110.4	-1.62	-2.86	0.51	0	1	0	16.4914	1	NA	NA	3798	75	81.4	1576	761.045	0.772054	985.741	17.717	0.628081	28.2082	42.6699	0.441702	96.6034	NA
4200	1	2	8	24.41	127.4	-0.5	-0.26	-0.55	0	0	0	15.0393	1	NA	NA	NA	94	93.3	1614.7	845.771	0.76961	1098.96	24.6136	0.600922	40.9598	37.0824	0.430339	86.1702	NA
4200	2	2	9	27.1	133.8	-0.45	-0.07	-0.68	0	0	0	15.1376	1	NA	NA	3724	100	115.4	1583.2	968.413	0.795353	1217.59	23.5712	0.603961	39.0278	46.6247	0.506975	91.9664	NA
4199	1	2	10	32.2	132.3	0.28	-0.7	0.85	0	0	0	18.3965	1	NA	NA	NA	76	85.2	1570.7	936.269	0.791562	1182.81	26.6797	0.704535	37.8685	58.4048	0.487567	119.788	NA
4199	2	2	11	34.4	139	NA	-0.62	0.33	NA	0	0	17.8045	2	NA	NA	3644	86	97.4	1576.3	1042.24	0.812172	1283.28	24.7953	0.697475	35.55	53.9629	0.486588	110.901	NA
4198	1	2	7	18.2	116.3	-1.35	-0.75	-1.36	0	0	0	13.4559	1	NA	NA	NA	53	57.4	1551.4	688.678	0.676112	1018.59	10.1608	0.626077	16.2294	33.6037	0.352077	95.4441	NA
4198	2	2	8	20	123	-1.41	-0.53	-1.69	0	0	0	13.2196	1	NA	NA	3584	77	81.7	1580	767.244	0.717583	1069.21	15.5686	0.649837	23.9576	35.0878	0.378349	92.7392	NA
4197	1	2	6	18.1	111	-0.52	-0.46	-0.38	0	0	0	14.6904	1	NA	NA	NA	68	79.6	1555.3	632.039	0.650101	972.216	10.4972	0.617403	17.0022	29.2309	0.367217	79.6012	NA
4197	2	2	7	19	119	-0.86	0.02	-1.38	0	0	0	13.4171	1	NA	NA	3700	83	97.3	1566.7	710.814	0.713821	995.788	16.5866	0.640665	25.8897	32.5548	0.363141	89.6479	NA
4196	1	2	9	23.7	126.1	-1.47	-1.41	-0.88	0	0	0	14.9045	1	NA	NA	NA	74	85.3	1562.2	887.493	0.806441	1100.51	23.2483	0.640046	36.3229	43.7437	0.440484	99.3083	NA
4196	2	2	10	26	132.2	NA	-1.24	-1.17	NA	0	0	14.8768	1	NA	NA	3400	97	105.1	1597.3	971.132	0.827798	1173.15	26.8999	0.605343	44.4376	50.9171	0.460729	110.514	NA
4195	1	2	8	28.7	129.5	0.94	0.7	0.77	0	0	0	17.1136	1	NA	NA	NA	100	103.6	1612.9	883.133	0.742515	1189.38	19.3498	0.596136	32.4587	48.1599	0.468546	102.786	NA
4195	2	2	9	31	134.5	0.66	0.49	0.55	0	0	0	17.1363	1	NA	NA	3767	82	90.4	1578.8	957.448	0.783365	1222.23	21.1273	0.614331	34.3908	53.8139	0.481886	111.674	NA
4194	1	2	6	21.1	116.5	-0.08	-0.3	0.14	0	0	0	15.5464	1	NA	NA	NA	59	62.4	1562.6	736.092	0.672646	1094.32	15.1605	0.560484	27.0489	36.6259	0.412105	88.8751	NA
4194	2	2	7	22	123.9	-0.56	0.04	-0.95	0	0	0	14.3311	1	NA	NA	3621	73	80.3	1570.5	776.378	0.72247	1074.62	19.6306	0.564467	34.7772	40.0369	0.428147	93.5121	NA
4193	1	2	10	27.9	129.6	-0.6	-1.16	0.14	0	0	0	16.6109	1	NA	NA	NA	93	99.2	1594.9	852.862	0.766096	1113.26	25.8857	0.544631	47.5289	40.187	0.450216	89.2615	NA
4193	2	2	11	28.7	136.2	NA	-0.91	-0.84	NA	0	0	15.4713	1	NA	NA	3683	105	124.4	1580.4	965.038	0.769148	1254.68	22.2645	0.619553	35.9365	44.3633	0.476381	93.1257	NA
4192	1	2	9	20.9	119.2	-1.98	-2.21	-0.82	0	1	0	14.7094	1	NA	NA	NA	67	72.3	1567.8	775.672	0.686278	1130.26	19.6555	0.660604	29.7538	38.9007	0.387197	100.468	NA
4192	2	2	10	21.9	125.8	NA	-2.27	-1.8	NA	1	0	13.8383	1	NA	NA	3703	NA	80.9	1561.3	842.796	0.719588	1171.22	19.1755	0.689228	27.8218	45.62	0.438885	103.945	NA
4191	1	2	8	23.5	129.7	-0.87	0.01	-1.44	0	0	0	13.9697	1	NA	NA	NA	80	90.7	1569.3	800.476	0.718291	1114.42	20.3757	0.592474	34.3908	36.632	0.401695	91.1936	NA
4191	2	2	9	25.4	136	-0.97	0.19	-1.86	0	0	0	13.7327	1	NA	NA	3685	85	97.1	1572	888.036	0.753492	1178.56	30.0674	0.567966	52.9387	41.1315	0.460797	89.2615	NA
4190	1	2	10	28	133.4	-0.46	-0.41	-0.34	0	0	0	15.7343	1	NA	NA	NA	80	90.5	1571.8	1028.49	0.792857	1297.19	23.2005	0.698148	33.2316	55.8493	0.457382	122.107	NA
4190	2	2	11	32.5	143.7	NA	-0.06	-0.72	NA	0	0	15.7387	2	NA	NA	NA	103	104.7	1598.5	1173.92	0.846943	1386.07	26.4657	0.761007	34.7772	70.1643	0.55191	127.13	NA
4189	1	2	5	23.1	114.2	1.43	0.48	1.66	0	0	1	17.7125	1	NA	NA	NA	86	97.4	1577.1	674.62	0.653387	1032.5	13.2935	0.537537	24.7305	35.51	0.427425	83.0789	NA
4189	2	2	6	27.6	123.4	1.83	1.08	1.72	0	0	1	18.125	1	NA	NA	3446	105	124.4	1580.3	784.314	0.708704	1106.69	15.7178	0.572902	27.4354	44.41	0.491148	90.4208	NA
4188	1	2	8	33.7	127	1.65	-0.27	2.36	0	0	1	20.894	1	NA	NA	NA	86	92.1	1590	973.338	0.861752	1129.49	22.4926	0.669065	33.618	54.8987	0.550668	99.6947	NA
4188	2	2	9	34.6	133.3	1.12	-0.08	1.59	0	0	1	19.4722	1	NA	NA	3633	104	124.9	1574.5	1066.3	0.886441	1202.91	28.6421	0.692737	41.3462	58.164	0.551365	105.491	NA
4187	1	2	6	20.5	110.2	0.18	-0.92	1.1	0	0	1	16.8807	1	NA	NA	3743	80	76.5	1605.6	623.295	0.629351	990.378	16.7426	0.528391	31.6859	30.9254	0.370518	83.4653	NA
4187	2	2	7	21.8	118.5	-0.19	-0.39	0.06	0	0	0	15.5246	1	NA	NA	3553	84	98.9	1564.7	724.691	0.639423	1133.35	16.3589	0.529189	30.9131	37.0627	0.38213	96.9898	NA
4186	1	2	9	23.5	126	-1.47	-1.37	-0.94	0	0	0	14.8022	1	NA	NA	3579	92	103.4	1581.7	982.422	0.787124	1248.12	18.5142	0.68447	27.0489	51.6336	0.477224	108.196	NA
4186	2	2	10	27.2	132	NA	-1.16	-0.6	NA	0	0	15.6107	1	NA	NA	3640	96	107.6	1588.1	1081.44	0.807694	1338.92	20.8409	0.709661	29.3674	56.0918	0.490406	114.378	NA
4185	1	2	9	24.4	123.5	-1.2	-1.82	-0.15	0	0	0	15.9976	1	NA	NA	NA	85	90.4	1589	786.747	0.745524	1055.3	22.7499	0.594693	38.2549	44.0464	0.426921	103.172	NA
4185	2	2	10	30.1	133.8	NA	-1.17	-0.03	NA	0	0	16.8134	2	NA	NA	3775	82	88.2	1583.4	920.06	0.783489	1174.31	25.9677	0.652444	39.8006	51.7997	0.457517	113.219	NA
4184	1	2	6	22.4	118.7	0.48	0.3	0.4	0	0	0	15.8981	1	NA	NA	3813	76	85.2	1567.2	768.637	0.713471	1077.32	17.4044	0.556062	31.2995	31.4549	0.393248	79.9876	NA
4184	2	2	7	25.2	125.5	0.51	0.46	0.31	0	0	0	15.9997	1	NA	NA	3747	78	94.6	1553.3	841.951	0.729701	1153.83	21.8354	0.588624	37.0957	40.7278	0.419918	96.9898	NA
4182	1	2	6	18	107	-0.73	-1.51	0.29	0	0	0	15.7219	1	NA	NA	3480	101	75	1684	645.31	0.700209	921.596	22.4348	0.574843	39.0278	29.9842	0.364301	82.3061	NA
4182	2	2	7	19.7	117	-0.83	-0.68	-0.66	0	0	0	14.3911	1	NA	NA	3528	88	86.3	1611.3	791.78	0.742947	1065.73	15.7061	0.67743	23.1848	43.8231	0.431216	101.627	NA
4181	1	2	5	20.5	111.7	0.49	-0.07	0.73	0	0	0	16.4304	1	NA	NA	3497	74	83.4	1564.6	745.526	0.685869	1086.98	15.655	0.686672	22.7984	35.585	0.391875	90.8072	NA
4181	2	2	7	23.7	121	0.59	0.39	0.49	0	0	0	16.1874	1	NA	NA	3304	77	84.6	1574.5	863.293	0.741493	1164.26	23.9726	0.738555	32.4587	40.1531	0.393607	102.013	NA
4180	1	2	9	40.5	134.4	1.83	0.13	2.18	0	0	1	22.4211	1	NA	NA	3659	99	113.5	1583.7	998.205	0.789745	1263.96	18.7899	0.68488	27.4354	56.1456	0.540146	103.945	NA
4180	2	2	10	51	142.8	NA	0.32	2.41	NA	0	1	25.01	2	NA	NA	3524	98	118.6	1567.5	1164.2	0.840402	1385.29	19.0407	0.758085	25.1169	70.9368	0.566597	125.198	NA
4179	1	2	6	19.4	110.7	-0.03	-0.5	0.37	0	0	0	15.8309	1	NA	NA	3535	91	59.2	1687.1	603.773	0.647	933.189	19.4945	0.509594	38.2549	27.3685	0.332521	82.3061	NA
4179	2	2	7	21.5	117.6	-0.03	-0.25	0.12	0	0	0	15.5462	1	NA	NA	3490	78	94.4	1552.3	678.404	0.663759	1022.06	17.4631	0.519457	33.618	35.905	0.403994	88.8751	NA
4178	1	2	9	26.08	123	-0.73	-1.85	0.59	0	0	0	17.2384	1	NA	NA	NA	97	110.7	1582.3	930.321	0.783462	1187.45	16.0723	0.6208	25.8897	48.0456	0.47822	100.468	NA
4178	2	2	10	29.3	127	NA	-1.95	0.77	NA	0	0	18.166	1	NA	NA	3684	115	133.2	1595.5	959.772	0.820275	1170.06	19.889	0.565613	35.1636	51.7767	0.533837	96.9898	NA
4177	1	2	8	22.5	119	-0.54	-1.13	0.15	0	0	0	15.8887	1	NA	NA	3684	75	97.3	1536.4	744.34	0.665841	1117.89	14.8408	0.609628	24.3441	36.853	0.414661	88.8751	NA
4177	2	2	9	25.9	125.4	-0.38	-0.99	0.24	0	0	0	16.4704	1	NA	NA	3588	77	94	1552.9	784.664	0.676652	1159.63	20.6648	0.68562	30.1403	42.2464	0.415701	101.627	NA
4176	1	2	8	38.5	128.5	2.63	0.27	3.2	0	0	1	23.316	1	NA	NA	NA	78	98.3	1545.2	998.857	0.842825	1185.13	20.5232	0.717729	28.5946	41.3059	0.556748	74.1914	NA
4176	2	2	9	44.1	134.8	2.55	0.35	2.99	0	0	1	24.2694	1	NA	NA	3694	87	109.5	1550	1126.66	0.85329	1320.37	19.5181	0.664618	29.3674	67.1594	0.562465	119.402	NA
4175	1	2	7	22.1	115.6	-0.53	-1.5	0.63	0	0	0	16.5378	1	NA	NA	NA	85	78	1618.3	804.449	0.724116	1110.94	20.6827	0.59472	34.7772	39.7249	0.411216	96.6034	NA
4175	2	2	8	25.9	120.7	-0.13	-1.48	1.08	0	0	1	17.7781	1	NA	NA	3643	74	91.5	1547.2	863.342	0.780386	1106.3	19.1991	0.591493	32.4587	49.4374	0.466931	105.877	NA
4173	1	2	9	37.8	131.2	1.6	-0.44	2.37	0	0	1	21.9596	1	NA	NA	NA	84	100.6	1561.2	1124.68	0.8412	1336.99	22.779	0.718901	31.6859	66.215	0.594993	111.287	NA
4173	2	2	10	41.3	137	NA	-0.33	2.09	NA	0	1	22.0044	1	NA	NA	3687	90	116.9	1544	1139.41	0.887085	1284.44	27.77	0.740886	37.4821	57.4981	0.612343	93.8985	NA
4172	1	2	8	31.4	130.5	0.99	0.19	1.17	0	0	1	18.4378	1	NA	NA	NA	79	94.6	1557.2	892.246	0.739841	1206	19.7078	0.680025	28.981	46.8545	0.507342	92.3528	NA
4172	2	2	10	35.7	135.8	0.9	-0.07	1.21	0	0	1	19.3584	1	NA	NA	3590	88	118.5	1532	972.985	0.77097	1262.03	21.1875	0.645074	32.8451	52.6062	0.54895	95.8305	NA
4168	1	2	7	21	116	-0.74	-1.32	0.05	0	0	0	15.6064	1	NA	NA	NA	83	76.5	1615.9	843.166	0.773769	1089.69	17.908	0.712987	25.1169	41.0133	0.396038	103.559	NA
4168	2	2	9	23.8	123.5	-0.69	-1.02	-0.15	0	0	0	15.6043	1	NA	NA	3569	88	97.7	1584	879.527	0.753436	1167.36	22.5803	0.730444	30.9131	45.3347	0.388482	116.697	NA
4161	1	2	5	16.2	107.2	-0.85	-0.54	-0.84	0	0	0	14.097	1	NA	NA	3462	99	110.1	1590.6	573.955	0.618376	928.165	12.8623	0.640125	20.0935	25.3917	0.309958	81.9197	NA
4161	2	2	6	17.8	116.5	-0.91	0.19	-1.62	0	0	0	13.115	1	NA	NA	3461	91	98	1593.3	698.572	0.663183	1053.36	16.7109	0.655244	25.5033	32.4756	0.357633	90.8072	NA
4158	1	2	6	22.3	120.3	0.8	1.25	0.1	0	0	0	15.409	1	NA	NA	NA	79	89.2	1571.9	682.898	0.657467	1038.68	25.7759	0.595584	43.2783	36.8155	0.362262	101.627	NA
4158	2	2	7	25.6	127	0.91	1.25	0.29	0	0	0	15.872	1	NA	NA	3642	73	95	1533.8	709.72	0.649005	1093.55	23.4256	0.594344	39.4142	45.803	0.413009	110.901	NA
4157	1	2	9	32	130.7	0.92	-0.02	1.22	0	0	1	18.7326	1	NA	NA	NA	80	95.3	1557.4	971.878	0.760546	1277.87	22.0814	0.688489	32.0723	56.941	0.526278	108.196	NA
4157	2	2	10	35.2	137	0.69	-0.07	0.95	0	0	0	18.7543	1	NA	NA	3831	88	113	1545.5	1096.61	0.803941	1364.04	18.4146	0.744612	24.7305	65.5186	0.561443	116.697	NA
4156	1	2	5	15.2	99.8	-1.39	-2.13	0.01	0	1	0	15.261	1	NA	NA	3527	56	66.7	1540	475.03	0.530799	894.934	8.07552	0.435388	18.5478	18.9945	0.289152	65.6903	NA
4156	2	2	6	16.9	106	-1.36	-1.95	-0.16	0	0	0	15.0409	1	NA	NA	3619	NA	NA	NA	510.647	0.550397	927.779	12.5191	0.514258	24.3441	21.3289	0.281618	75.737	NA
4155	1	2	9	26.3	125.3	-0.12	-0.8	0.52	0	0	0	16.7515	1	NA	NA	3520	69	81.1	1552.3	784.587	0.695116	1128.71	16.4122	0.530914	30.9131	33.8362	0.429239	78.8284	NA
4155	2	2	10	27.2	128.5	-0.56	-1.1	0.13	0	0	0	16.4726	1	NA	NA	3517	NA	NA	NA	912.96	0.754599	1209.86	15.549	0.566749	27.4354	41.276	0.445076	92.7392	NA
4154	1	2	7	18.4	118	-1.51	-0.52	-1.91	0	0	0	13.2146	1	NA	NA	3407	96	64.2	1690.5	746.057	0.691272	1079.25	15.5062	0.608009	25.5033	36.6361	0.382301	95.8305	NA
4154	2	2	8	20.4	121.3	-1.5	-0.91	-1.43	0	0	0	13.8646	1	NA	NA	3325	NA	NA	NA	836.154	0.756338	1105.53	17.2269	0.68587	25.1169	41.7471	0.461699	90.4208	NA
4153	1	2	9	29	132.8	0.48	0.5	0.29	0	0	0	16.4438	1	NA	NA	3714	73	81.2	1568.2	941.213	0.724069	1299.9	18.1752	0.618891	29.3674	52.5319	0.441387	119.015	NA
4153	2	2	10	37.3	138.5	1.16	0.4	1.25	0	0	1	19.4451	1	NA	NA	3631	NA	NA	NA	1059.83	0.808114	1311.49	17.9847	0.674532	26.6625	58.3256	0.537157	108.582	NA
4152	1	2	8	22.5	116.5	-0.53	-1.49	0.62	0	0	0	16.5779	1	NA	NA	3762	93	66.4	1675	864.571	0.756398	1143.01	22.9121	0.681543	33.618	38.3717	0.38942	98.5354	NA
4152	2	2	9	24.4	120	-0.66	-1.73	0.62	0	0	0	16.9444	1	NA	NA	3821	NA	NA	NA	1009.53	0.857138	1177.79	21.711	0.685194	31.6859	40.7152	0.458117	88.8751	NA
4151	1	2	6	20.6	113	-0.1	-0.78	0.57	0	0	0	16.1328	1	NA	NA	3674	71	81.3	1561.3	674.974	0.670029	1007.38	18.3643	0.522252	35.1636	28.3298	0.36475	77.6691	NA
4151	2	2	7	22.8	120	-0.25	-0.63	0.19	0	0	0	15.8333	1	NA	NA	3478	85	99.1	1567.4	755.685	0.698192	1082.34	25.0645	0.559175	44.824	37.8617	0.42787	88.4887	NA
4150	1	2	8	48	137.5	3.64	2.11	3.23	0	0	1	25.3884	1	NA	NA	3661	82	109.2	1531.8	1226.96	0.837576	1464.89	23.3596	0.719672	32.4587	69.8131	0.549147	127.13	NA
4150	2	2	9	54.5	146.6	3.47	2.5	2.86	0	0	1	25.3588	2	NA	NA	3743	NA	NA	NA	1328.32	0.847527	1567.29	32.4867	0.824239	39.4142	86.6503	0.591669	146.451	NA
4149	1	2	8	30.6	128	1.31	0.45	1.42	0	0	1	18.6768	1	NA	NA	3596	71	82.6	1558.1	911.644	0.725922	1255.84	22.9667	0.653137	35.1636	52.4962	0.435433	120.561	NA
4149	2	2	9	34.1	133.7	1.19	0.37	1.31	0	0	1	19.0762	1	NA	NA	3601	NA	NA	NA	949.613	0.741329	1280.96	24.1757	0.687521	35.1636	60.1654	0.474701	126.744	NA
4148	1	2	5	18.4	112	0.05	0.49	-0.4	0	0	0	14.6684	1	NA	NA	3331	86	50.1	1690	700.385	0.682685	1025.93	12.0054	0.634056	18.9343	28.9193	0.366864	78.8284	NA
4148	2	2	6	20.6	120.6	0.05	0.9	-0.77	0	0	0	14.1636	1	NA	NA	3622	NA	NA	NA	835.553	0.764073	1093.55	20.5205	0.610403	33.618	35.8307	0.419576	85.3974	NA
4147	1	2	9	39.4	124.5	1.91	-1.18	2.86	0	0	1	25.4189	1	NA	NA	NA	84	101.5	1558.1	744.364	0.697697	1066.89	12.4084	0.683228	18.1614	43.8053	0.506089	86.5566	NA
4147	2	2	10	43.9	130	1.71	-1.33	2.66	0	0	1	25.9763	1	NA	NA	3512	90	124.7	1526	846.54	0.727344	1163.88	15.1819	0.72758	20.8663	49.5457	0.527651	93.8985	NA
4142	1	2	5	16	104	-0.91	-1.16	-0.33	0	0	0	14.7929	1	NA	NA	NA	71	78.4	1566	532.32	0.561137	948.645	10.677	0.575645	18.5478	20.7455	0.305041	68.0088	NA
4142	2	2	6	18.8	110.8	-0.49	-0.85	0.03	0	0	0	15.3136	1	NA	NA	3612	102	73.2	1690.8	610.502	0.614038	994.242	9.73085	0.599583	16.2294	27.1503	0.35486	76.5099	NA
4141	1	2	8	21.4	118	-0.87	-1.3	-0.15	0	0	0	15.3691	1	NA	NA	3643	96	57.1	1709.4	746.421	0.649955	1148.42	16.4793	0.699126	23.5712	37.3788	0.409884	91.1936	NA
4141	2	2	9	25.3	123.8	-0.67	-1.42	0.21	0	0	0	16.5074	1	NA	NA	3642	75	100	1530.4	820.68	0.666616	1231.11	20.0517	0.67392	29.7538	46.9447	0.440175	106.65	NA
4136	1	2	10	24.4	128.7	-1.62	-1.41	-1.14	0	0	0	14.731	1	NA	NA	3478	94	95.1	1611.6	920.718	0.745534	1234.98	12.6692	0.565285	22.412	44.3098	0.481804	91.9664	NA
4136	2	2	11	27.7	133	NA	-1.48	-0.75	NA	0	0	15.6594	1	NA	NA	3618	NA	NA	NA	988.235	0.768466	1285.98	13.6905	0.580814	23.5712	49.3302	0.498678	98.9219	NA
4135	1	2	6	16.3	109.5	-1.5	-1.08	-1.21	0	0	0	13.5944	1	NA	NA	3426	89	50.3	1700.4	602.214	0.628162	958.692	17.2158	0.484269	35.55	26.4587	0.299007	88.4887	NA
4135	2	2	7	18.8	116.1	-1.16	-0.84	-0.98	0	0	0	13.9474	1	NA	NA	3373	NA	NA	NA	684.005	0.67127	1018.97	21.2416	0.523535	40.5734	32.1515	0.326293	98.5354	NA
4134	1	2	8	27.4	121.3	0.51	-1.06	1.57	0	0	1	18.6221	1	NA	NA	3484	86	75.5	1629.9	937.045	0.777487	1205.22	17.5106	0.676354	25.8897	47.9473	0.470011	102.013	NA
4134	2	2	9	32	128.7	0.82	-0.64	1.59	0	0	1	19.3194	1	NA	NA	3417	NA	NA	NA	1049.42	0.810928	1294.1	16.4358	0.644458	25.5033	54.1887	0.462821	117.083	NA
4133	1	2	6	17.9	109	-0.9	-1.22	-0.17	0	0	0	15.0661	1	NA	NA	3693	143	161.1	1627.1	640.433	0.656907	974.921	14.2645	0.576797	24.7305	31.4567	0.353942	88.8751	NA
4133	2	2	7	20.2	115	-0.8	-1.11	-0.13	0	0	0	15.2741	1	NA	NA	3743	NA	NA	NA	737.165	0.704732	1046.02	18.1001	0.608329	29.7538	35.8734	0.375858	95.4441	NA
4132	1	2	5	17.5	109	-0.3	-0.14	-0.38	0	0	0	14.7294	1	NA	NA	3484	NA	NA	NA	600.174	0.642877	933.575	24.1589	0.625209	38.6414	21.7654	0.311197	69.9408	NA
4132	2	2	6	19.7	121	-0.38	0.77	-1.33	0	0	0	13.4554	1	NA	NA	3546	90	106.3	1567.8	753.354	0.726651	1036.75	27.1347	0.656279	41.3462	30.6321	0.375701	81.5332	NA
4131	1	2	6	15.8	106.8	-1.78	-1.67	-1.01	0	0	0	13.8521	1	NA	NA	3612	82	58.7	1655.9	543.531	0.604471	899.184	11.6291	0.485404	23.9576	22.8678	0.33247	68.7816	NA
4131	2	2	7	18.8	114.3	-1.29	-1.35	-0.68	0	0	0	14.3902	1	NA	NA	3552	88	58.8	1674.6	622.188	0.661529	940.53	16.5903	0.564922	29.3674	31.2123	0.365495	85.3974	NA
4128	1	2	6	23.6	120	1.19	1.08	0.78	0	0	0	16.3889	1	NA	NA	3572	NA	NA	NA	743.881	0.67476	1102.44	16.3028	0.577947	28.2082	34.4215	0.359191	95.8305	NA
4128	2	2	7	27.2	132.4	1.06	1.8	-0.01	0	0	0	15.5165	1	NA	NA	3100	NA	NA	NA	908.983	0.726446	1251.27	23.1514	0.570045	40.6132	48.3412	0.415215	116.425	NA
4123	1	2	5	19.8	109.5	0.55	-0.03	0.8	0	0	0	16.5134	1	NA	NA	3737	NA	NA	NA	732.953	0.688247	1064.96	17.896	0.701712	25.5033	39.1787	0.405562	96.6034	NA
4123	2	2	6	23.1	118	0.82	0.46	0.77	0	0	0	16.5901	1	NA	NA	3497	76	82.9	1574.5	797.935	0.74521	1070.75	23.8116	0.610119	39.0278	40.7079	0.397539	102.4	NA
4122	1	2	9	24.05	119.8	-0.81	-1.86	0.39	0	0	0	16.7572	1	NA	NA	NA	100	106.3	1605.1	783.818	0.720072	1088.53	31.9391	0.650828	49.0745	33.7783	0.368839	91.58	NA
4122	2	2	10	32	129	NA	-1.81	0.98	NA	0	0	19.2296	1	NA	NA	3340	100	113.9	1585	957.53	0.77802	1230.73	30.1722	0.722988	41.7327	49.5009	0.472706	104.718	NA
4118	1	2	6	20.2	116.5	-0.17	-0.03	-0.27	0	0	0	14.8833	1	NA	NA	3469	114	83.3	1711.8	750.845	0.698459	1075	16.8384	0.605223	27.8218	36.8133	0.385705	95.4441	NA
4118	2	2	7	22.2	123.8	-0.3	0.17	-0.64	0	0	0	14.4848	1	NA	NA	3528	NA	NA	NA	789.073	0.688716	1145.72	22.049	0.613555	35.9365	41.9491	0.393334	106.65	NA
4117	1	2	6	17.2	95.7	-1.06	-3.73	1.83	0	1	1	18.7804	1	NA	NA	3476	106	72	1709.5	532.853	0.590313	902.662	9.02396	0.507676	17.775	24.1067	0.331839	72.6457	NA
4117	2	2	7	19.6	104	-0.96	-3.17	1.35	0	1	1	18.1213	1	NA	NA	3458	NA	NA	NA	621.953	0.643822	966.034	11.6143	0.601132	19.3207	31.5711	0.36803	85.7838	NA
4116	1	2	5	19.8	106.8	0.56	-0.69	1.46	0	0	1	17.3589	1	NA	NA	NA	85	93.2	1581.5	648.861	0.636538	1019.36	12.7873	0.612821	20.8663	32.6071	0.365298	89.2615	NA
4116	2	2	6	24	116.5	0.92	-0.2	1.5	0	0	1	17.6831	1	NA	NA	3511	91	105.3	1574.4	760.302	0.704976	1078.48	14.9926	0.554276	27.0489	38.7894	0.418263	92.7392	NA
4112	1	2	8	26.7	122.5	0.47	-0.67	1.22	0	0	1	17.7926	1	NA	NA	3760	78	94.8	1551.8	906.774	0.770401	1177.02	13.5292	0.625217	21.6392	51.5724	0.49615	103.945	NA
4112	2	2	9	29.2	127	0.4	-0.73	1.15	0	0	1	18.104	NA	NA	NA	3909	NA	NA	NA	NA	NA	NA	NA	NA	NA	NA	NA	NA	NA
4111	1	2	7	21.9	117.6	-0.7	-1.26	0.16	0	0	0	15.8354	1	NA	NA	3442	92	107.5	1572.3	799.437	0.730531	1094.32	13.957	0.592119	23.5712	40.3159	0.447784	90.0343	NA
4111	2	2	9	23.8	123.2	-0.83	-1.18	-0.14	0	0	0	15.6803	1	NA	NA	3589	NA	NA	NA	829.15	0.737881	1123.69	18.5481	0.585374	31.6859	44.9152	0.459432	97.7626	NA
4110	1	2	9	24.1	127.5	-1.09	-0.95	-0.77	0	0	0	14.8251	2	NA	NA	3603	75	80.7	1576.8	849.768	0.702817	1209.09	13.876	0.608639	22.7984	53.4511	0.485355	110.128	NA
4110	2	2	10	27.9	133.8	NA	-0.92	-0.59	NA	0	0	15.5845	2	NA	NA	3670	NA	NA	NA	913.228	0.741325	1231.89	21.2648	0.671112	31.6859	55.6328	0.512356	108.582	NA
4109	1	2	6	18.2	114.3	-0.6	0.12	-1.12	0	0	0	13.9309	1	NA	NA	3400	73	88.2	1552.7	661.285	0.662028	998.879	13.7411	0.623869	22.0256	33.9954	0.377583	90.0343	NA
4109	2	2	7	25.1	131.5	0.95	2.31	-0.69	0	0	0	14.5152	1	NA	NA	3484	NA	NA	NA	725.295	0.666072	1088.91	14.3724	0.539048	26.6625	38.3424	0.390655	98.149	NA
4108	1	2	6	19.9	121.1	0.08	1.54	-1.46	0	0	0	13.5695	1	NA	NA	3419	77	83.6	1577.6	721.572	0.623492	1157.31	16.2279	0.591494	27.4354	41.2754	0.372183	110.901	NA
4108	2	2	7	20.7	121.1	-0.45	0.29	-1.03	0	0	0	14.115	1	NA	NA	3564	NA	NA	NA	879.928	0.740783	1187.84	23.459	0.639049	36.7093	48.0396	0.442426	108.582	NA
4107	1	2	7	21.7	124.7	-0.6	0.28	-1.26	0	0	0	13.9549	1	NA	NA	3684	53	68.2	1527.8	849.395	0.716711	1185.13	17.7012	0.654414	27.0489	37.5089	0.406148	92.3528	NA
4107	2	2	8	24.1	130	-0.59	0.2	-1.16	0	0	0	14.2604	1	NA	NA	3651	NA	NA	NA	912.619	0.742461	1229.18	19.6641	0.697107	28.2082	46.8201	0.480816	97.3762	NA
4106	1	2	8	27.4	126.4	0.39	-0.32	0.81	0	0	0	17.1497	1	NA	NA	3735	66	88.1	1525.2	896.149	0.755914	1185.52	17.0355	0.658002	25.8897	47.3004	0.497596	95.0577	NA
4106	2	2	9	30.4	131.2	0.39	-0.38	0.84	0	0	0	17.6606	1	NA	NA	3412	NA	NA	NA	958.303	0.76899	1246.18	16.928	0.608445	27.8218	50.285	0.518457	96.9898	NA
4104	1	2	5	20.3	111.2	0.65	0.21	0.74	0	0	0	16.4167	1	NA	NA	3473	NA	NA	NA	747.117	0.70359	1061.86	15.4247	0.676569	22.7984	36.2827	0.365354	99.3083	NA
4104	2	2	6	22.8	119.6	0.67	0.65	0.4	0	0	0	15.9394	1	NA	NA	3414	91	97.5	1592.9	867.623	0.76606	1132.58	15.2943	0.706789	21.6392	41.5483	0.440667	94.2849	NA
4103	1	2	5	25.2	112.5	2.05	0.61	2.51	0	0	1	19.9111	1	NA	NA	NA	62	69.2	1557.2	729.811	0.666906	1094.32	11.4816	0.582613	19.7071	41.1306	0.427478	96.217	NA
4103	2	2	6	32.1	120.6	2.77	1.04	2.97	0	0	1	22.0704	1	NA	NA	3701	77	99.7	1539	827.625	0.722853	1144.94	17.3083	0.589371	29.3674	49.3526	0.474794	103.945	NA
4102	1	2	5	21.2	113.8	0.76	0.33	0.8	0	0	0	16.3701	1	NA	NA	3538	83	90.5	1579.7	800.18	0.747038	1071.14	18.9441	0.612818	30.9131	37.8387	0.414927	91.1936	NA
4102	2	2	6	24.3	120.5	0.89	0.41	0.92	0	0	0	16.7352	1	NA	NA	3636	NA	NA	NA	944.897	0.824443	1146.1	24.3425	0.677376	35.9365	44.5322	0.490404	90.8072	NA
4101	1	2	8	24.3	123.5	-0.11	-0.43	0.16	0	0	0	15.9321	1	NA	NA	3513	72	81	1563.8	910.558	0.745707	1221.07	17.2596	0.656856	26.2761	51.6064	0.437876	117.856	NA
4101	2	2	9	26.8	127.6	-0.24	-0.71	0.21	0	0	0	16.4601	1	NA	NA	3565	NA	NA	NA	965.292	0.790282	1221.45	20.3006	0.709944	28.5946	55.1157	0.495257	111.287	NA
4099	1	2	8	23.1	121.4	-0.87	-1.35	-0.11	0	0	0	15.6738	1	NA	NA	3691	65	75	1552.7	794.293	0.722768	1098.96	17.1586	0.634352	27.0489	38.8766	0.404051	96.217	NA
4099	2	2	9	24.4	125	-1.21	-1.6	-0.36	0	0	0	15.616	1	NA	NA	3684	70	86.1	1545.9	892.76	0.734151	1216.04	16.1065	0.641263	25.1169	47.8241	0.400531	119.402	NA
4098	1	2	5	18.1	105.5	-0.09	-0.9	0.65	0	0	0	16.262	1	NA	NA	3402	NA	NA	NA	596.414	0.640972	930.484	20.4918	0.602623	34.0044	28.1053	0.339877	82.6925	NA
4098	2	2	6	21.3	114	0.25	-0.39	0.65	0	0	0	16.3897	1	NA	NA	3565	110	76.4	1714.2	709.398	0.70151	1011.24	17.6584	0.626004	28.2082	36.3236	0.385254	94.2849	NA
4096	1	2	5	18.1	103	-0.13	-1.56	1.28	0	0	1	17.061	1	NA	NA	3493	NA	NA	NA	520.248	0.565931	919.278	12.2116	0.535636	22.7984	27.3108	0.348166	78.4419	NA
4096	2	2	6	18.9	111.5	-0.67	-0.96	-0.08	0	0	0	15.2024	1	NA	NA	3516	82	84.2	1593.2	585.532	0.609288	961.01	12.3562	0.541978	22.7984	24.4613	0.374577	65.3039	NA
4095	1	2	10	32.5	130.2	0.36	-1.06	1.32	0	0	1	19.1717	1	NA	NA	3620	86	100.4	1567.6	1045.63	0.821487	1272.85	13.5523	0.649481	20.8663	49.3278	0.555024	88.8751	NA
4095	2	2	11	32.8	135.2	NA	-1.04	0.54	NA	0	0	17.944	1	NA	NA	3538	NA	NA	NA	1092.14	0.823771	1325.78	16.5035	0.711822	23.1848	50.9538	0.556386	91.58	NA
4093	1	2	9	23.5	125.4	-0.78	-0.7	-0.55	0	0	0	14.9442	1	NA	NA	3559	54	64.6	1540.8	848.749	0.728517	1165.04	15.318	0.629231	24.3441	44.3427	0.428188	103.559	NA
4093	2	2	10	24.3	130.8	-1.33	-0.78	-1.3	0	0	0	14.2033	1	NA	NA	3650	NA	NA	NA	909.884	0.759823	1197.5	19.7777	0.682438	28.981	52.8177	0.457147	115.538	NA
4092	1	2	5	14.8	98.3	-1.6	-2.45	0.05	0	1	0	15.3163	1	NA	NA	3596	81	44.8	1685.4	461.013	0.534045	863.248	6.83652	0.453647	15.0701	21.0863	0.301487	69.9408	NA
4092	2	2	6	16.7	106.4	-1.43	-1.85	-0.35	0	0	0	14.7514	1	NA	NA	3581	73	80.7	1568.1	517.359	0.579098	893.388	12.232	0.445847	27.4354	22.9071	0.293472	78.0555	NA
4090	1	2	7	20.8	116.2	-1	-1.4	-0.12	0	0	0	15.4046	1	NA	NA	3601	102	109.1	1606.8	844.302	0.753698	1120.21	19.6773	0.599093	32.8451	43.1944	0.452562	95.4441	NA
4090	2	2	8	23.3	121.5	-0.9	-1.36	-0.05	0	0	0	15.7835	NA	NA	NA	3718	NA	NA	NA	924.6	0.781441	1183.2	18.8298	0.609121	30.9131	47.064	0.472081	99.6947	NA
4089	1	2	7	18.5	120.8	-1.62	-0.47	-2.1	0	0	0	12.6776	1	NA	NA	3585	70	79.2	1561.8	760.752	0.665793	1142.62	13.8667	0.640817	21.6392	35.3823	0.356287	99.3083	NA
4089	2	2	8	19.9	126.8	-1.82	-0.36	-2.56	0	0	0	12.377	1	NA	NA	3562	69	75.4	1565.7	826.34	0.709047	1165.42	17.1213	0.714651	23.9576	43.63	0.40325	108.196	NA
4088	1	2	7	24.9	120	0.45	-0.53	1.1	0	0	1	17.2917	1	NA	NA	3614	82	94.8	1567.8	875.125	0.740594	1181.65	22.4105	0.666623	33.618	41.1932	0.471699	87.3295	NA
4088	2	2	9	29	126	0.5	-0.73	1.27	0	0	1	18.2666	1	NA	NA	NA	82	85.9	1590.2	946.018	0.804271	1176.24	42.9697	0.628256	68.3952	46.8021	0.44859	104.332	NA
4087	1	2	5	18	107	-0.16	-0.68	0.39	0	0	0	15.7219	1	NA	NA	NA	69	76.9	1565.4	620.093	0.675964	917.346	19.1899	0.551795	34.7772	28.0146	0.350237	79.9876	NA
4087	2	2	6	20.1	113.1	-0.17	-0.6	0.3	0	0	0	15.7134	1	NA	NA	3543	100	119.3	1574.2	703.11	0.712443	986.9	14.2052	0.471304	30.1403	33.9825	0.375826	90.4208	NA
4086	1	2	5	17.5	108	-0.37	-0.46	-0.14	0	0	0	15.0034	1	NA	NA	NA	67	75.6	1559.3	594.524	0.634724	936.666	11.7642	0.534114	22.0256	29.0861	0.356739	81.5332	NA
4086	2	2	6	20	110.8	-0.21	-1.07	0.69	0	0	0	16.2911	1	NA	NA	3548	76	93.6	1549	697.047	0.689033	1011.63	16.3581	0.579906	28.2082	34.2744	0.372683	91.9664	NA
4085	1	2	9	29.6	128.4	0.14	-0.93	0.95	0	0	0	17.954	1	NA	NA	3646	99	123.6	1561.1	907.615	0.789784	1149.19	18.0601	0.584221	30.9131	44.6203	0.48315	92.3528	NA
4085	2	2	10	32.7	132	NA	-1.11	1.05	NA	0	1	18.7672	1	NA	NA	3667	NA	NA	NA	992.099	0.80535	1231.89	17.0313	0.595611	28.5946	56.582	0.526721	107.423	NA
4084	1	2	10	27	127.8	-0.67	-1.29	0.08	0	0	0	16.5311	1	NA	NA	3772	77	82.4	1577.7	922.785	0.74674	1235.75	16.0527	0.649108	24.7305	47.4525	0.419121	113.219	NA
4084	2	2	11	27.7	133	NA	-1.4	-0.67	NA	0	0	15.6594	1	NA	NA	3770	NA	NA	NA	989.465	0.77058	1284.05	17.8541	0.616063	28.981	56.9401	0.463382	122.879	NA
4083	1	2	5	19.1	106	0.24	-0.96	1.24	0	0	1	16.9989	1	NA	NA	NA	78	87.2	1570.4	635.924	0.648938	979.945	16.311	0.603017	27.0489	26.8374	0.320057	83.8517	NA
4083	2	2	6	19.9	115.5	-0.42	-0.36	-0.32	0	0	0	14.9173	1	NA	NA	3674	90	103.7	1573.5	723.274	0.692219	1044.86	14.8993	0.5932	25.1169	30.1043	0.362358	83.0789	NA
4082	1	2	6	18	107.6	-1.01	-1.71	0.18	0	0	0	15.547	1	NA	NA	3505	82	94	1569	663.455	0.717791	924.301	18.1133	0.545062	33.2316	30.3929	0.387457	78.4419	NA
4082	2	2	7	18.5	113.5	-1.65	-1.59	-0.87	0	0	0	14.3608	1	NA	NA	3702	NA	NA	NA	732.712	0.721258	1015.88	20.3146	0.571437	35.55	32.1474	0.361714	88.8751	NA
4081	1	2	5	19.8	101.8	0.54	-1.8	2.43	0	0	1	19.106	1	NA	NA	NA	79	86.2	1578.1	613.293	0.667708	918.505	16.7701	0.602767	27.8218	33.7558	0.391734	86.1702	NA
4081	2	2	7	23.7	113.2	0.38	-1.45	1.8	0	0	1	18.495	1	NA	NA	3673	95	95.9	1612.7	868.071	0.796974	1089.21	16.1635	0.685056	23.5944	47.5991	0.500248	95.151	NA
4080	1	2	8	27	126.8	0.1	-0.5	0.55	0	0	0	16.7929	1	NA	NA	3737	78	88.7	1566.7	961.336	0.811959	1183.97	31.3585	0.654456	47.9153	50.9639	0.492125	103.559	NA
4080	2	2	9	30.1	132.3	0.16	-0.41	0.55	0	0	0	17.1968	NA	NA	NA	3668	85	98.4	1569.1	1034.18	0.841356	1229.18	33.0229	0.68368	48.3017	60.7509	0.502292	120.947	NA
4079	1	2	5	16.9	107.5	-0.62	-0.55	-0.44	0	0	0	14.6241	1	NA	NA	NA	64	71.5	1557.7	574.989	0.64556	890.683	18.2806	0.50328	36.3229	22.5925	0.336019	67.2359	NA
4079	2	2	6	19.6	116.8	-0.37	0.14	-0.75	0	0	0	14.3671	1	NA	NA	3632	71	76.5	1571.3	670.919	0.672453	997.72	20.693	0.486832	42.5055	27.5905	0.362444	76.1235	NA
4077	1	2	7	26	120	1.24	0.14	1.64	0	0	1	18.0556	1	NA	NA	3712	79	90.9	1567.1	904.971	0.790941	1144.17	26.9166	0.696574	38.6414	40.8425	0.414496	98.5354	NA
4077	2	2	8	29.5	125.4	1.31	0.09	1.74	0	0	1	18.7597	1	NA	NA	3689	86	103.5	1559.4	936.672	0.796587	1175.86	35.2699	0.707559	49.8473	53.31	0.453819	117.47	NA
4076	1	2	5	17	106.5	-0.62	-0.85	-0.15	0	0	0	14.9882	1	NA	NA	3457	65	68.1	1571.5	609.566	0.606963	1004.29	16.4955	0.490676	33.618	24.9214	0.319278	78.0555	NA
4076	2	2	6	19.7	114.6	-0.38	-0.38	-0.24	0	0	0	15.0002	1	NA	NA	3612	75	75.2	1589.4	679.442	0.684707	992.31	19.2409	0.599924	32.0723	33.8754	0.360767	93.8985	NA
4075	1	2	7	30.5	118	2.31	-0.25	3.31	0	0	1	21.9046	1	NA	NA	3631	65	83.9	1531.5	811.085	0.745651	1087.75	12.3154	0.60134	20.4799	47.3364	0.502057	94.2849	NA
4075	2	2	8	38.4	124.8	2.9	-0.03	3.84	0	0	1	24.6548	1	NA	NA	3574	84	97	1571.1	933.746	0.815264	1145.33	17.7981	0.648729	27.4354	54.6231	0.558732	97.7626	NA
4067	1	2	9	21.9	124	-1.36	-1.07	-1.05	0	0	0	14.243	1	NA	NA	3894	79	94.1	1557.6	864.431	0.730827	1182.81	18.6244	0.617926	30.1403	40.2002	0.422903	95.0577	NA
4067	2	2	10	24.6	129.6	-1.35	-1.09	-1.03	0	0	0	14.6462	2	NA	NA	NA	80	95.4	1560.6	921.401	0.749841	1228.79	25.0774	0.579446	43.2783	44.9325	0.40944	109.741	NA
4065	1	2	6	22.9	112.7	1.22	-0.07	1.82	0	0	1	18.0297	1	NA	NA	NA	79	90.8	1567.8	832.893	0.732148	1137.6	12.0184	0.598124	20.0935	38.5267	0.437295	88.1023	NA
4065	2	2	#VALUE!	26	120.6	1.27	0.3	1.55	0	0	1	17.8763	1	NA	NA	3705	85	95.4	1576.2	NA	NA	NA	NA	NA	NA	NA	NA	NA	NA
4064	1	2	7	20.5	115.6	-0.97	-1.34	-0.13	0	0	0	15.3405	1	NA	NA	3652	76	84.7	1570.1	872.228	0.80044	1089.69	22.8924	0.658258	34.7772	39.3789	0.437376	90.0343	NA
4064	2	2	8	23.4	123	-0.75	-0.95	-0.23	0	0	0	15.467	1	NA	NA	3672	NA	NA	NA	953.115	0.840398	1134.12	25.1346	0.670575	37.4821	47.8389	0.481722	99.3083	NA
4063	1	2	6	24.6	115.2	1.45	0.03	2.04	0	0	1	18.5366	1	NA	NA	NA	74	88.2	1555.7	733.885	0.694414	1056.84	12.4534	0.55566	22.412	34.2917	0.422588	81.1468	NA
4063	2	2	7	30.4	122.2	2.02	0.2	2.59	0	0	1	20.3578	1	NA	NA	3594	76	88.6	1559.7	NA	NA	NA	NA	NA	NA	NA	NA	NA	NA
4062	1	2	9	23.8	122	-0.87	-1.48	0.01	0	0	0	15.9903	1	NA	NA	3710	79	91.1	1566	815.784	0.717109	1137.6	17.7702	0.582121	30.5267	43.9689	0.410784	107.037	NA
4062	2	2	10	27.8	128.6	-0.6	-1.29	0.18	0	0	0	16.8098	2	NA	NA	NA	86	104	1558.9	821.622	0.778285	1055.68	29.0876	0.574624	50.6202	42.2564	0.430533	98.149	NA
4060	1	2	5	14.6	102.5	-1.65	-1.5	-1	0	0	0	13.8965	1	NA	NA	NA	65	69.5	1567.5	582.801	0.592859	983.036	15.4219	0.554309	27.8218	23.7778	0.30164	78.8284	NA
4060	2	2	6	16.9	111.4	-1.44	-1.03	-1.2	0	0	0	13.6181	1	NA	NA	3344	89	97.5	1586.7	679.277	0.641804	1058.39	16.115	0.579222	27.8218	29.0965	0.323171	90.0343	NA
4059	1	2	7	16.6	107.5	-2.31	-2.49	-0.84	1	1	0	14.3645	1	NA	NA	3583	60	74.7	1536.5	682.489	0.691548	986.9	9.95333	0.628249	15.843	31.3044	0.376803	83.0789	NA
4059	2	2	8	17.8	112	-2.57	-2.53	-1.14	1	1	0	14.1901	1	NA	NA	3551	61	75.7	1538.6	749.902	0.719834	1041.77	12.6697	0.596144	21.2527	38.7846	0.384562	100.854	NA
4057	1	2	9	26.7	139.8	-0.68	0.72	-1.69	0	0	0	13.6615	1	NA	NA	3576	82	73.8	1618.7	1106.26	0.828384	1335.45	24.5422	0.747209	32.8451	68.3555	0.528052	129.449	NA
4057	2	2	10	28.8	147	NA	0.84	-2.27	NA	0	0	13.3278	2	NA	NA	3637	NA	NA	NA	1150.7	0.878692	1309.56	31.2695	0.703672	44.4376	70.921	0.547871	129.449	NA
4055	1	2	7	24.2	122	0.15	-0.29	0.46	0	0	0	16.2591	1	NA	NA	3911	72	85	1555.2	826.042	0.724649	1139.92	14.46	0.680382	21.2527	47.5733	0.484705	98.149	NA
4055	2	2	8	27.5	127.2	0.2	-0.45	0.66	0	0	0	16.9965	NA	NA	NA	3710	68	79.1	1553.8	929.245	0.754801	1231.11	17.2114	0.60191	28.5946	56.9914	0.483567	117.856	NA
4051	1	2	7	24.8	121.3	0.46	-0.24	0.86	0	0	0	16.8551	1	NA	NA	3426	82	96	1564.7	794.007	0.701301	1132.19	18.033	0.614047	29.3674	40.9002	0.458206	89.2615	NA
4051	2	2	8	26	125	0.08	-0.5	0.54	0	0	0	16.64	1	NA	NA	NA	95	109	1579.1	819.472	0.702921	1165.81	18.4913	0.556439	33.2316	38.9689	0.440383	88.4887	NA
4050	1	2	7	18.2	117.3	-1.61	-0.66	-1.9	0	0	0	13.2274	1	NA	NA	3684	91	98.6	1592.1	677.654	0.654855	1034.82	20.2761	0.524724	38.6414	29.6254	0.353307	83.8517	NA
4050	2	2	8	20.6	129.5	-1.87	-0.02	-3.2	0	0	0	12.2837	1	NA	NA	3657	81	90.9	1574.8	798.756	0.698581	1143.4	25.6911	0.54947	46.756	32.8403	0.377721	86.943	NA
4048	1	2	5	16.1	98.5	-0.86	-2.31	0.83	0	1	0	16.5941	1	NA	NA	3942	67	29.1	1670.3	552.362	0.57826	955.214	13.1317	0.566394	23.1848	21.8145	0.300286	72.6457	NA
4048	2	2	6	17.7	106.4	-0.93	-1.74	0.23	0	0	0	15.6347	1	NA	NA	3895	117	86.6	1712.7	618.652	0.634063	975.694	12.0175	0.634695	18.9343	26.7546	0.314719	85.011	NA
4047	1	2	9	22.5	122.7	-1.36	-1.4	-0.69	0	0	0	14.9449	1	NA	NA	3809	77	84.9	1572.5	814.106	0.689261	1181.13	17.1416	0.655028	26.1692	42.1769	0.421813	99.9897	NA
4047	2	2	10	25	127.5	-1.24	-1.38	-0.59	0	0	0	15.3787	1	NA	NA	NA	82	96.6	1567	913.867	0.730388	1251.21	18.2768	0.647926	28.2082	51.6793	0.477646	108.196	NA
4046	1	2	10	34.9	131.5	0.75	-0.89	1.67	0	0	1	20.1825	1	NA	NA	3826	87	98.3	1576.2	1247.47	0.909932	1370.95	25.3946	0.844375	30.075	71.4715	0.568279	125.768	NA
4046	2	2	11	37.3	135.9	NA	-0.97	1.4	NA	0	1	20.1962	1	NA	NA	NA	102	119.9	1579.5	1404.27	0.991299	1416.59	23.7287	0.852883	27.8218	81.0349	0.613188	132.153	NA
4044	1	2	5	20.3	110.6	0.48	-0.19	0.83	0	0	0	16.5953	1	NA	NA	NA	74	87.2	1557.1	718.482	0.675149	1064.18	15.5932	0.695754	22.412	36.3662	0.393774	92.3528	NA
4044	2	2	7	24.2	121	0.8	0.52	0.69	0	0	0	16.5289	1	NA	NA	3538	65	81.2	1538.7	827.274	0.707269	1169.67	21.9914	0.702612	31.2995	42.6669	0.419839	101.627	NA
4043	1	2	8	23.9	124	0.01	-0.02	0	0	0	0	15.5437	1	NA	NA	3673	91	101.8	1583.3	880.776	0.686669	1282.68	16.8167	0.606413	27.7315	44.7368	0.435506	102.724	NA
4043	2	2	9	28.2	130.5	0.31	0.1	0.34	0	0	0	16.5588	1	NA	NA	3527	87	101.7	1567.8	949.761	0.76761	1237.3	26.0858	0.576987	45.2104	52.1666	0.473691	110.128	NA
4041	1	2	7	25.7	123.2	0.74	0.16	0.91	0	0	0	16.9321	1	NA	NA	3734	103	123.9	1572.3	840.04	0.737813	1138.55	24.8571	0.583859	42.5737	49.0003	0.452902	108.192	NA
4041	2	2	8	29	130	0.87	0.46	0.85	0	0	0	17.1598	1	NA	NA	3676	82	96.7	1563.4	984.823	0.808831	1217.59	28.1984	0.67569	41.7327	58.7912	0.50048	117.47	NA
4038	1	2	5	25.7	112	2.19	0.46	2.68	0	0	1	20.4879	1	NA	NA	NA	86	98.8	1571.9	646.49	0.620108	1042.54	12.428	0.595601	20.8663	31.1499	0.382052	81.5332	NA
4038	2	2	6	30.6	118	2.47	0.47	2.93	0	0	1	21.9764	1	NA	NA	3752	111	132.9	1579.2	701.003	0.67666	1035.97	14.931	0.568234	26.2761	38.4008	0.45586	84.2381	NA
4037	1	2	9	30.4	128.7	0.63	-0.36	1.08	0	0	1	18.3534	1	NA	NA	3784	76	103.5	1534.4	823.751	0.737162	1117.46	25.775	0.616737	41.7926	44.9323	0.491618	91.3968	NA
4037	2	2	10	33.8	134.5	0.47	-0.46	0.93	0	0	0	18.6841	NA	NA	NA	NA	65	89.4	1518.3	940.081	0.815294	1153.06	22.9765	0.588722	39.0278	51.0465	0.50809	100.468	NA
4035	1	2	5	19.8	107	0.55	-0.67	1.42	0	0	1	17.2941	1	NA	NA	3650	51	65.3	1527.2	538.294	0.567897	947.872	14.2398	0.472451	30.1403	21.84	0.300637	72.6457	NA
4035	2	2	6	21.4	113.2	0.29	-0.6	0.96	0	0	0	16.7002	1	NA	NA	3601	102	80.4	1674.3	631.243	0.626859	1006.99	16.5688	0.487256	34.0044	28.3487	0.330467	85.7838	NA
4034	1	2	10	23.3	122.7	-1.91	-2.31	-0.58	0	1	0	15.4763	1	NA	NA	3177	79	81.7	1589.7	754.29	0.667536	1129.96	13.5354	0.597485	22.6539	45.2381	0.492858	91.7874	NA
4034	2	2	11	26.2	128	NA	-2.17	-0.51	NA	1	0	15.9912	NA	NA	NA	3422	80	81.5	1593.7	868.166	0.717804	1209.47	13.4379	0.599587	22.412	50.4598	0.474855	106.264	NA
4033	1	2	9	24.2	125	-0.94	-1.21	-0.33	0	0	0	15.488	1	NA	NA	3322	92	105.5	1579.6	812.228	0.703015	1155.35	23.6207	0.604753	39.0585	45.7031	0.430191	106.239	NA
4033	2	2	10	25.9	131.6	-1.27	-1.09	-0.92	0	0	0	14.9551	NA	NA	NA	3414	94	108.1	1577.8	920.755	0.770891	1194.4	25.5181	0.600349	42.5055	48.6239	0.41257	117.856	NA
4030	1	2	7	20.4	116.4	-0.67	-0.77	-0.28	0	0	0	15.0565	1	NA	NA	3465	59	77.6	1524.2	614.706	0.607414	1012.01	12.3865	0.495511	24.9974	32.1552	0.405545	79.2887	NA
4030	2	2	8	22.8	124	-0.83	-0.64	-0.66	0	0	0	14.8283	1	NA	NA	NA	88	98.2	1580.1	729.586	0.675043	1080.8	12.7922	0.501592	25.5033	36.6836	0.405699	90.4208	NA
4028	1	2	7	24.4	120.5	0.7	0.19	0.8	0	0	0	16.8041	1	NA	NA	3731	90	95.6	1592.8	758.893	0.679834	1116.29	20.7641	0.618157	33.5903	41.7963	0.413164	101.161	NA
4028	2	2	8	27.4	126.5	0.5	-0.08	0.72	0	0	0	17.1226	1	NA	NA	NA	96	99.5	1605.2	833.867	0.750075	1111.71	28.8186	0.591902	48.6881	48.6866	0.468387	103.945	NA
4027	1	2	6	21.3	112	0.19	-0.88	0.96	0	0	0	16.9802	1	NA	NA	3777	77	87.7	1565.5	781.402	0.72977	1070.75	11.765	0.62136	18.9343	34.0205	0.389565	87.3295	NA
4027	2	2	7	25	118.3	0.62	-0.57	1.24	0	0	1	17.8637	1	NA	NA	3749	NA	NA	NA	864.31	0.760023	1137.21	17.3516	0.701629	24.7305	45.0436	0.444917	101.24	NA
4026	1	2	6	18.8	110.8	-0.23	-0.44	0.04	0	0	0	15.3136	1	NA	NA	NA	82	91	1578	605.975	0.633617	956.373	18.9381	0.563333	33.618	25.2241	0.319988	78.8284	NA
4026	2	2	7	21.5	119.5	-0.07	0.11	-0.25	0	0	0	15.0558	1	NA	NA	3560	71	83.5	1555.2	694.842	0.693209	1002.36	22.6519	0.569135	39.8006	29.9216	0.348802	85.7838	NA
4025	1	2	9	21.8	120.8	-1.9	-2.05	-0.78	0	1	0	14.939	1	NA	NA	3834	89	91.6	1599	841.674	0.755312	1114.34	24.6937	0.645127	38.2773	41.266	0.445788	92.5686	NA
4025	2	2	10	23.9	126	NA	-2	-0.96	NA	0	0	15.0542	NA	NA	NA	3659	99	104.7	1605.8	954.32	0.815347	1170.45	19.7972	0.64852	30.5267	46.2847	0.499084	92.7392	NA
4024	1	2	7	23.5	114.5	0.2	-1.31	1.25	0	0	1	17.9249	1	NA	NA	3619	62	75.5	1542.2	704.459	0.638443	1103.4	15.3347	0.585984	26.1692	39.1303	0.424508	92.178	NA
4024	2	2	8	27.1	122.6	0.33	-0.88	1.08	0	0	1	18.0297	NA	NA	NA	NA	68	82.2	1548.1	773.231	0.698933	1106.3	16.8513	0.650886	25.8897	40.8559	0.446122	91.58	NA
4022	1	2	9	29.9	128.6	0.22	-0.88	1.01	0	0	1	18.0796	1	NA	NA	3780	67	90	1524	969.009	0.784852	1234.64	18.6498	0.73459	25.388	55.2783	0.500095	110.535	NA
4022	2	2	10	36.9	135.8	NA	-0.57	1.49	NA	0	1	20.0091	1	NA	NA	NA	78	94.6	1554.5	1085.4	0.843007	1287.53	20.4916	0.716624	28.5946	66.6768	0.549531	121.334	NA
4021	1	2	6	17.8	114	-0.71	0.03	-1.13	0	0	0	13.6965	1	NA	NA	3531	93	59.2	1693.1	653.956	0.618964	1056.53	9.52519	0.541933	17.5763	33.6557	0.369817	91.0063	NA
4021	2	2	7	20.9	118.3	-0.33	-0.28	-0.28	0	0	0	14.934	NA	NA	NA	3680	67	77.9	1552.7	755.939	0.679977	1111.71	15.6126	0.585562	26.6625	39.271	0.4217	93.1257	NA
4020	1	2	5	17.9	101	-0.23	-1.94	1.35	0	0	1	17.5473	1	NA	NA	3301	71	70.8	1585.6	576.465	0.58896	978.785	10.6881	0.614664	17.3886	27.2461	0.327954	83.0789	NA
4020	2	2	6	20.9	111	0.12	-0.99	0.96	0	0	0	16.9629	NA	NA	NA	NA	92	104.4	1580.8	711.663	0.67388	1056.07	15.4316	0.66559	23.1848	35.4251	0.385196	91.9664	NA
4019	1	2	6	15.9	103.8	-2.22	-2.73	-0.45	1	1	0	14.7571	1	NA	NA	3676	57	61.4	1557.3	580.558	0.61449	944.781	14.4397	0.574901	25.1169	24.5582	0.371661	66.0767	NA
4019	2	2	7	18.8	113.3	-1.69	-1.82	-0.67	0	0	0	14.6453	NA	NA	NA	NA	83	98.5	1561.2	701.716	0.690746	1015.88	21.6384	0.674677	32.0723	29.2083	0.38963	74.9642	NA
4016	1	2	9	24.9	124.5	-0.62	-1.13	0.03	0	0	0	16.0643	1	NA	NA	3817	95	105	1590	741.981	0.651016	1139.73	22.9474	0.605684	37.8867	41.5087	0.387859	107.02	NA
4016	2	2	10	27	129	-0.8	-1.25	-0.12	0	0	0	16.225	NA	NA	NA	NA	90	92.4	1601.7	819.954	0.712306	1151.13	28.7646	0.600322	47.9153	42.0681	0.415527	101.24	NA
4014	1	2	9	30.6	127.8	0.72	-0.43	1.24	0	0	1	18.7353	2	NA	NA	3757	89	101	1579	937.71	0.737795	1270.96	25.31	0.790247	32.028	51.0554	0.450742	113.27	NA
4014	2	2	10	35.6	133	0.91	-0.47	1.47	0	0	1	20.1255	NA	NA	NA	NA	91	102.1	1582.9	1067.58	0.808779	1319.99	29.0575	0.799977	36.3229	58.7747	0.50701	115.924	NA
4012	1	2	6	21.4	113.4	0.31	-0.53	0.92	0	0	0	16.6413	1	NA	NA	3561	71	83.6	1554.9	785.941	0.723306	1086.59	15.0669	0.628897	23.9576	40.9918	0.442011	92.7392	NA
4012	2	2	7	26.2	121	0.83	-0.31	1.42	0	0	1	17.895	1	NA	NA	3490	85	94.3	1578.6	879.085	0.778571	1129.1	18.1031	0.624654	28.981	49.9987	0.507419	98.5354	NA
4011	1	2	7	23.5	115.7	0.23	-1.05	1.1	0	0	1	17.555	1	NA	NA	3577	64	80	1538	665.37	0.604086	1101.45	23.7025	0.561895	42.1832	38.4201	0.381262	100.771	NA
4011	2	2	8	27.6	121.3	0.52	-1	1.38	0	0	1	18.758	NA	NA	NA	NA	73	94.4	1536	733.562	0.676063	1085.05	22.1303	0.643493	34.3908	40.9589	0.410844	99.6947	NA
4010	1	2	7	21.4	121.7	-0.78	-0.38	-0.85	0	0	0	14.4488	1	NA	NA	3633	77	81	1585	799.397	0.713373	1120.59	29.3175	0.641542	45.6984	44.6272	0.458865	97.2556	NA
4010	2	2	8	23.1	127.4	-0.88	-0.23	-1.18	0	0	0	14.2322	NA	NA	NA	3473	81	81	1596.6	910.15	0.779927	1166.97	33.789	0.629084	53.7115	46.7178	0.487504	95.8305	NA
4009	1	2	8	20.95	122	-1.45	-1.15	-1.11	0	0	0	14.0755	1	NA	NA	3665	84	95	1575	801.183	0.728682	1099.5	30.0113	0.698516	42.9643	31.6938	0.401706	78.8981	NA
4009	2	2	9	23.4	128	-1.5	-1.13	-1.21	0	0	0	14.2822	NA	NA	NA	3537	91	87.1	1618.9	923.614	0.77504	1191.7	26.7788	0.686149	39.0278	41.3468	0.455325	90.8072	NA
4008	1	2	6	21.1	114	0.44	-0.06	0.69	0	0	0	16.2358	1	NA	NA	3555	72	92.3	1538.2	785.374	0.723041	1086.21	13.7566	0.531354	25.8897	34.6472	0.378327	91.58	NA
4008	2	2	7	23.9	121	0.53	0.16	0.61	0	0	0	16.324	1	NA	NA	3561	72	86.3	1550.8	859.306	0.776737	1106.3	18.8132	0.540964	34.7772	39.8945	0.398621	100.081	NA
4007	1	2	6	18.8	104.5	-0.45	-2.05	1.31	0	1	1	17.2157	1	NA	NA	3638	82	90.6	1578.7	675.05	0.674764	1000.42	11.5237	0.596445	19.3207	31.8259	0.364435	87.3295	NA
4007	2	2	7	21.5	114.2	-0.29	-1.21	0.7	0	0	0	16.4857	1	NA	NA	3681	79	83	1585.1	757.505	0.714152	1060.71	15.4991	0.589856	26.2761	38.1827	0.422278	90.4208	NA
4006	1	2	6	18.7	109.3	-0.44	-1.02	0.25	0	0	0	15.6531	1	NA	NA	3635	66	72.6	1564.2	704.195	0.701728	1003.52	15.9641	0.581879	27.4354	33.9901	0.4035	84.2381	NA
4006	2	2	7	21.6	117.4	-0.1	-0.43	0.18	0	0	0	15.6718	1	NA	NA	3598	99	104	1607.1	752.861	0.717088	1049.89	17.7748	0.589736	30.1403	37.9892	0.416578	91.1936	NA
4004	1	2	5	17.8	103.9	-0.42	-1.56	0.89	0	0	0	16.4888	1	NA	NA	3621	80	84.3	1585.6	578.268	0.625483	924.514	14.6495	0.487098	30.075	27.5678	0.375429	73.4299	NA
4004	2	2	7	21.8	115.2	0.03	-0.73	0.71	0	0	0	16.4267	NA	NA	NA	NA	74	80.1	1574.1	741.379	0.715368	1036.36	17.4822	0.587562	29.7538	39.4367	0.44567	88.4887	NA
4003	1	2	9	26.3	134.4	-0.47	0.27	-1.06	0	0	0	14.5599	2	NA	NA	3731	91	101	1583	899.287	0.715924	1256.12	15.6056	0.596334	26.1692	47.0699	0.439823	107.02	NA
4003	2	2	10	30.1	141.5	-0.21	0.55	-0.93	0	0	0	15.0333	2	NA	NA	3498	97	103.7	1599.1	1010.23	0.773255	1306.46	12.9578	0.540865	23.9576	52.1141	0.483392	107.809	NA
4001	1	2	6	18.7	108.5	-0.87	-1.72	0.4	0	0	0	15.8848	1	NA	NA	3633	65	75.6	1552.8	649.233	0.649554	999.507	17.2245	0.55124	31.2468	28.7966	0.361407	79.6793	NA
4001	2	2	8	22.6	116.4	-0.59	-1.62	0.66	0	0	0	16.6802	NA	NA	NA	NA	76	85.2	1567.5	777.105	0.731299	1062.64	17.8603	0.531273	33.618	34.0052	0.407418	83.4653	NA
3058	1	1	7	19.25	118	-1.21	-0.58	-1.33	0	0	0	13.8251	1	2118	LDL	3644	79	92	1562	822.966	0.742689	1108.09	20.3795	0.686537	29.6844	40.7829	0.411083	99.2085	EFV, 3TC, ABC
3058	2	1	#VALUE!	22.2	124.3	-0.84	-0.34	-0.99	0	0	0	14.3685	1	1385	LDL	3668	NA	NA	NA	NA	NA	NA	NA	NA	NA	NA	NA	NA	EFV, 3TC, ABC
3033	1	1	8	22.9	124	-0.29	-0.07	-0.41	0	0	0	14.8933	1	700	LDL	3760	87	103	1565	773.763	0.703243	1100.28	18.8162	0.651004	28.9033	41.9857	0.4352	96.4744	EFV, 3TC, ABC
3033	2	1	9	23.7	127	-0.75	-0.47	-0.72	0	0	0	14.694	1	525	LDL	3589	93	92.4	1612.5	924.531	0.790157	1170.06	22.4231	0.707669	31.6859	49.9744	0.511181	97.7626	EFV, 3TC, ABC
3032	1	1	8	21.4	117.3	-0.9	-1.34	-0.04	0	0	0	15.5531	1	1423	LDL	3599	71	80.6	1561	715.592	0.661409	1081.92	17.0914	0.527211	32.4185	43.0386	0.44076	97.6462	EFV, 3TC, ABC
3032	2	1	8	24.1	120	-0.7	-1.68	0.52	0	0	0	16.7361	1	1124	LDL	3733	74	81.8	1568.2	806.837	0.726772	1110.17	21.7578	0.586533	37.0957	48.0492	0.46398	103.559	EFV, 3TC, ABC
3009	1	1	8	28.4	124.5	0.73	-0.51	1.42	0	0	1	18.3223	1	1450	LDL	3650	72	93	1537	901.769	0.815531	1105.75	22.5974	0.672737	33.5903	46.521	0.490148	94.9121	LPV/R, 3TC, ABC
3009	2	1	9	30.4	126.6	0.51	-0.98	1.46	0	0	1	18.9673	1	1090	LDL	3728	96	105	1532.2	1049.22	0.883588	1187.45	20.583	0.729683	28.2082	47.8897	0.534198	89.6479	LPV/R, 3TC, ABC
